# Supplementary material for: Comprehensive transcriptomic analysis provides new insights into the mechanism of ray floret morphogenesis in chrysanthemum
Source: BMC Genomics. 2020 Oct 20;21:728. doi: 10.1186/s12864-020-07110-y (PMC7574349; doi:10.1186/s12864-020-07110-y)
Supplement: Supplementary file 4 — Additional file 4: Table S1. Summary statistics of clean reads in the transcriptomes of Chrysanthemum vestitum. [file 12864_2020_7110_MOESM4_ESM.xlsx]

## Sheet: Table S1
Additional file 3 Table S1 Summary statistics of clean reads in the transcriptomes of Chrysanthemum vestitum.
Sample name	Read Number	Base Number	GC Content (%)	Q30(%)
T1	31096266	9264281650	0.4377	0.9325
T2	24172547	7207234980	0.4388	0.9729
T3	25403181	7584707154	0.4372	0.9726
S1	29582989	8852989858	0.4328	0.9263
S2	23228074	6947443538	0.4329	0.9724
S3	22851896	6836263350	0.4333	0.9718
F1	32141699	9617943630	0.4411	0.9267
F2	22663396	6780592672	0.4408	0.9711
F3	25740943	7702117582	0.4409	0.9709
