# Supplementary material for: Comprehensive transcriptomic analysis provides new insights into the mechanism of ray floret morphogenesis in chrysanthemum
Source: BMC Genomics. 2020 Oct 20;21:728. doi: 10.1186/s12864-020-07110-y (PMC7574349; doi:10.1186/s12864-020-07110-y)
Supplement: Supplementary file 6 — Additional file 6: Table S2. Differential expression information and annotation of DEGs in the Venn analysis. [file 12864_2020_7110_MOESM6_ESM.xlsx]

## Sheet: Table S2
Additional file 5 Table S2 Differential expression information and annotation of DEGs in the Venn analysis.
Gene_ID	T1_T2_T3_count	T1_T2_T3_FPKM	S1_S2_S3_count	S1_S2_S3_FPKM	F1_F2_F3_count	F1_F2_F3_FPKM	T1_T2_T3_vs_F1_F2_F3_DESeq2_FDR	T1_T2_T3_vs_F1_F2_F3_DESeq2_log2FC	T1_T2_T3_vs_F1_F2_F3_DESeq2_(FDR_0.01_FC_2)_regulated	T1_T2_T3_vs_S1_S2_S3_DESeq2_FDR	T1_T2_T3_vs_S1_S2_S3_DESeq2_log2FC	T1_T2_T3_vs_S1_S2_S3_DESeq2_(FDR_0.01_FC_2)_regulated	S1_S2_S3_vs_F1_F2_F3_DESeq2_FDR	S1_S2_S3_vs_F1_F2_F3_DESeq2_log2FC	S1_S2_S3_vs_F1_F2_F3_DESeq2_(FDR_0.01_FC_2)_regulated	COG_class_annotation	GO_annotation	KEGG_annotation	KOG_class_annotation	Pfam_annotation	Swissprot_annotation	eggNOG_class_annotation	nr_annotation
T_vs_S, T_vs_F and S_vs_F
c71113.graph_c0	2082.67	71.54	390	15.45	777.67	26.81	2.41911e-151	-1.34966	down	0	-2.71372	down	1.56429e-68	1.27625	up	Posttranslational modification, protein turnover, chaperones	Molecular Function: cysteine-type endopeptidase activity (GO:0004197);; Cellular Component: extracellular space (GO:0005615);; Cellular Component: lysosome (GO:0005764);; Biological Process: proteolysis involved in cellular protein catabolic process (GO:0051603);;	K16292|0|pop:POPTR_0015s09890g|K16292 KDEL-tailed cysteine endopeptidase [EC:3.4.22.-] | (RefSeq) POPTRDRAFT_666563; Cys endopeptidase family protein	Posttranslational modification, protein turnover, chaperones	Papain family cysteine protease;; Cathepsin propeptide inhibitor domain (I29);; Peptidase C1-like family	KDEL-tailed cysteine endopeptidase CEP1 OS=Arabidopsis thaliana OX=3702 GN=CEP1 PE=1 SV=1	Posttranslational modification, protein turnover, chaperones	vignain-like [Helianthus annuus]
c71505.graph_c2	721	14.99	168	4.1	312.33	6.82	9.73312e-45	-1.12907	down	9.85783e-144	-2.37915	down	6.52771e-25	1.09555	up	Inorganic ion transport and metabolism	Cellular Component: Golgi membrane (GO:0000139);; Molecular Function: magnesium ion binding (GO:0000287);; Molecular Function: phospholipid-translocating ATPase activity (GO:0004012);; Molecular Function: ATP binding (GO:0005524);; Cellular Component: trans-Golgi network (GO:0005802);; Cellular Component: plasma membrane (GO:0005886);; Cellular Component: integral component of membrane (GO:001602…	K01530|0|sind:105156439|K01530 phospholipid-translocating ATPase [EC:3.6.3.1] | (RefSeq) putative phospholipid-transporting ATPase 9	General function prediction only	Phospholipid-translocating P-type ATPase C-terminal;; haloacid dehalogenase-like hydrolase;; Cation transport ATPase (P-type);; haloacid dehalogenase-like hydrolase	Putative phospholipid-transporting ATPase 9 OS=Arabidopsis thaliana OX=3702 GN=ALA9 PE=3 SV=1	Intracellular trafficking, secretion, and vesicular transport	putative phospholipid-transporting ATPase 9 [Helianthus annuus]
c76885.graph_c0	48	1.51	22	0.86	100.67	2.85	3.92213e-06	1.00336	up	3.51201e-05	-1.2087	down	3.41431e-22	1.50663	up	--	Molecular Function: catechol oxidase activity (GO:0004097);; Biological Process: pigment biosynthetic process (GO:0046148);; Molecular Function: metal ion binding (GO:0046872);; Biological Process: oxidation-reduction process (GO:0055114);;	K00422|9.78534e-149|jcu:105649503|K00422 polyphenol oxidase [EC:1.10.3.1] | (RefSeq) polyphenol oxidase, chloroplastic-like	--	Common central domain of tyrosinase;; Protein of unknown function (DUF_B2219);; Polyphenol oxidase middle domain	Polyphenol oxidase, chloroplastic OS=Malus domestica OX=3750 PE=2 SV=1	Function unknown	polyphenol oxidase I, chloroplastic-like [Helianthus annuus]
c86885.graph_c0	34.67	4.66	107.67	16.42	312.67	42.25	8.42761e-77	2.99245	up	1.90712e-07	1.17136	up	4.7676e-50	1.62829	up	--	--	--	--	Jacalin-like lectin domain	Mannose/glucose-specific lectin (Fragment) OS=Parkia platycephala OX=185447 PE=1 SV=1	Function unknown	agglutinin [Artemisia annua]
T_vs_S and S_vs_F
c67125.graph_c0	302	27.06	860.33	89.83	310.33	28.97	0.752271	0.112531	normal	1.44e-49	1.17524	up	1.01e-34	-1.01225	down	Translation, ribosomal structure and biogenesis	Molecular Function: nucleotide binding (GO:0000166);; Molecular Function: nucleic acid binding (GO:0003676);;	--	General function prediction only	--	Glycine-rich RNA-binding protein OS=Daucus carota OX=4039 PE=2 SV=1	Function unknown	Gly-rich RNA binding protein, partial [Helianthus annuus]
c68581.graph_c0	32.67	2.26	95	7.6	17	1.21	0.182817	-0.628555	normal	5.78e-06	1.08758	up	7.94e-12	-1.13114	down	--	Molecular Function: DNA binding (GO:0003677);; Molecular Function: transcription factor activity, sequence-specific DNA binding (GO:0003700);; Cellular Component: nucleus (GO:0005634);; Biological Process: regulation of transcription, DNA-templated (GO:0006355);;	--	--	--	Dehydration-responsive element-binding protein 1F OS=Arabidopsis thaliana OX=3702 GN=DREB1F PE=2 SV=1	Transcription	DREBa [Chrysanthemum x morifolium]
c69444.graph_c0	28	1.91	174.67	13.26	30	2.03	0.859347	0.119604	normal	1.97e-25	2.09382	up	2.33e-23	-1.46076	down	--	--	--	--	PAR1 protein	--	Function unknown	uncharacterized protein LOC110884930 [Helianthus annuus]
c69654.graph_c0	119	3.64	44.33	1.52	125	3.86	0.752271	0.12193	normal	2.11e-16	-1.62089	down	6.49e-19	1.30691	up	--	Molecular Function: iron ion binding (GO:0005506);; Cellular Component: integral component of membrane (GO:0016021);; Molecular Function: oxidoreductase activity, acting on paired donors, with incorporation or reduction of molecular oxygen, NAD(P)H as one donor, and incorporation of one atom of oxygen (GO:0016709);; Molecular Function: heme binding (GO:0020037);; Biological Process: secondary met…	--	Secondary metabolites biosynthesis, transport and catabolism	Cytochrome P450	Cytochrome P450 78A5 OS=Arabidopsis thaliana OX=3702 GN=CYP78A5 PE=2 SV=1	Secondary metabolites biosynthesis, transport and catabolism	cytochrome P450 78A5-like [Helianthus annuus]
c69962.graph_c0	70.67	7.4	406	49.24	49.67	5.1	0.430428	-0.407513	normal	2.63e-16	1.90068	up	4.47e-68	-2.11203	down	--	--	--	--	--	--	--	--
c73574.graph_c0	213	15.07	589	47.75	180.33	12.69	0.710258	-0.178897	normal	3.35e-31	1.12394	up	2.18e-36	-1.20506	down	--	--	--	--	PLAT/LH2 domain;; Embryo-specific protein 3, (ATS3)	PLAT domain-containing protein 1 OS=Arabidopsis thaliana OX=3702 GN=PLAT1 PE=1 SV=1	Function unknown	Lipase/lipooxygenase, PLAT/LH2 [Cynara cardunculus var. scolymus]
c73756.graph_c0	1377.33	101.16	7503.33	631.65	1411.33	104.46	0.490506	0.0964593	normal	5.65e-184	2.09562	up	0	-2.01115	down	--	--	--	--	Dehydrin	--	--	--
c74577.graph_c0	9.9996e+06	53933.6	4902640	30153.6	10133490	54518.3	0.0551631	0.0739154	normal	8.59e-290	-1.3475	down	0	1.39136	up	--	--	--	--	7kD viral coat protein	--	Replication, recombination and repair	hypothetical protein A4X03_g9492 [Tilletia caries]
c75024.graph_c1	52	4.32	285	28.05	42	3.54	0.752271	-0.218433	normal	1.25e-38	2.01529	up	5.11e-45	-1.82278	down	--	Molecular Function: protein serine/threonine kinase activity (GO:0004674);; Molecular Function: ATP binding (GO:0005524);; Cellular Component: nucleus (GO:0005634);; Cellular Component: cytoplasm (GO:0005737);; Biological Process: protein phosphorylation (GO:0006468);; Biological Process: intracellular signal transduction (GO:0035556);;	--	Signal transduction mechanisms	--	Serine/threonine-protein kinase SAPK3 OS=Oryza sativa subsp. japonica OX=39947 GN=SAPK3 PE=1 SV=1	Signal transduction mechanisms	serine/threonine-protein kinase SAPK3-like [Lactuca sativa]
c76218.graph_c0	194	7.57	600.33	26.33	201	7.99	0.752271	0.113873	normal	3.45e-41	1.27883	up	6.77e-33	-1.08937	down	General function prediction only	Cellular Component: integral component of membrane (GO:0016021);;	K06910|3.0176e-82|cic:CICLE_v10012687mg|K06910 uncharacterized protein | (RefSeq) hypothetical protein	--	Phosphatidylethanolamine-binding protein	--	Function unknown	uncharacterized protein LOC111906755 [Lactuca sativa]
c80347.graph_c0	5941.33	585.22	18044.7	2042.26	3284.33	327.1	1.28e-32	-0.781491	normal	1.18e-227	1.27658	up	2.32e-176	-1.96986	down	--	Biological Process: lipid transport (GO:0006869);; Molecular Function: lipid binding (GO:0008289);;	--	--	Protease inhibitor/seed storage/LTP family;; Probable lipid transfer	Non-specific lipid-transfer protein OS=Helianthus annuus OX=4232 PE=3 SV=1	Intracellular trafficking, secretion, and vesicular transport	lipid transfer protein 3 [Artemisia annua]
c81455.graph_c0	17.33	0.93	66.33	4.02	7	0.36	0.254055	-0.655556	normal	4.27e-06	1.3472	up	2.58e-11	-1.10877	down	Signal transduction mechanisms	Molecular Function: protein serine/threonine phosphatase activity (GO:0004722);; Biological Process: protein dephosphorylation (GO:0006470);; Molecular Function: metal ion binding (GO:0046872);;	K14497|2.366e-125|spen:107023786|K14497 protein phosphatase 2C [EC:3.1.3.16] | (RefSeq) probable protein phosphatase 2C 24	Signal transduction mechanisms	Protein phosphatase 2C	Probable protein phosphatase 2C 24 OS=Arabidopsis thaliana OX=3702 GN=At2g29380 PE=2 SV=1	Signal transduction mechanisms	probable protein phosphatase 2C 24 [Lactuca sativa]
c82327.graph_c0	320	10.33	115.67	3.81	230.67	7.3	0.00165989	-0.403026	normal	8.64e-46	-1.74306	down	3.96e-21	1.13512	up	--	Molecular Function: monooxygenase activity (GO:0004497);; Molecular Function: iron ion binding (GO:0005506);; Molecular Function: oxidoreductase activity, acting on paired donors, with incorporation or reduction of molecular oxygen (GO:0016705);; Molecular Function: heme binding (GO:0020037);; Biological Process: oxidation-reduction process (GO:0055114);;	--	Secondary metabolites biosynthesis, transport and catabolism	Cytochrome P450	Geraniol 8-hydroxylase OS=Catharanthus roseus OX=4058 GN=CYP76B6 PE=1 SV=1	Secondary metabolites biosynthesis, transport and catabolism	geraniol 8-hydroxylase-like [Lactuca sativa]
T_vs_F and S_vs_F
c29986.graph_c0	0	0	0	0	35.33	1.15	3.28e-14	2.47974	up	--	--	--	3.05e-13	1.10208	up	--	--	--	--	--	--	--	--
c31298.graph_c0	0	0	0	0	39	0.67	9.61e-17	2.67518	up	--	--	--	2.94e-16	1.25282	up	--	--	--	Lipid transport and metabolism	KH domain;; KH domain	--	Function unknown	hypothetical protein K457DRAFT_337884 [Mortierella elongata AG-77]
c32430.graph_c0	0	0	0	0	119.33	6.54	4.36e-48	4.15375	up	--	--	--	4.42e-61	2.52785	up	--	--	--	--	Haemolymph juvenile hormone binding protein (JHBP)	--	--	--
c32455.graph_c0	124	8.89	292.67	23.93	563	40.92	3.39e-91	2.18066	up	7.22e-11	0.879892	normal	3.32e-45	1.21163	up	--	--	--	--	Jacalin-like lectin domain	Agglutinin alpha chain OS=Maclura pomifera OX=3496 PE=1 SV=2	Function unknown	agglutinin [Artemisia annua]
c32598.graph_c0	1.67	0.09	0	0	298	19.53	5.25e-70	4.73701	up	0.777335	-0.141462	normal	1.93e-139	3.6145	up	--	--	--	--	--	--	--	--
c33044.graph_c0	0	0	0	0	33.33	4.37	4.09e-14	2.47074	up	--	--	--	2.69e-13	1.10674	up	--	--	--	--	--	--	--	--
c35175.graph_c0	0	0	1	0.05	94.67	3.55	7.84e-40	3.85408	up	0.777335	0.077174	normal	1.06e-45	2.20079	up	--	--	--	--	--	--	Function unknown	uncharacterized protein LOC109940325 [Zea mays]
c35279.graph_c0	0	0	0	0	58	2.66	9.19e-25	3.17699	up	--	--	--	6.04e-26	1.64211	up	Energy production and conversion	Cellular Component: mitochondrion (GO:0005739);; Biological Process: generation of precursor metabolites and energy (GO:0006091);; Biological Process: transport (GO:0006810);; Molecular Function: electron carrier activity (GO:0009055);; Molecular Function: oxidoreductase activity (GO:0016491);; Cellular Component: membrane part (GO:0044425);; Biological Process: single-organism cellular process (…	K02256|3.6502e-92|ccp:ChcroMp03|K02256 cytochrome c oxidase subunit 1 [EC:1.9.3.1] | (RefSeq) cox1; cytochrome c oxidase subunit 1	Energy production and conversion	Cytochrome C and Quinol oxidase polypeptide I	Cytochrome c oxidase subunit 1 OS=Cyanidium caldarium OX=2771 GN=COX1 PE=3 SV=1	Energy production and conversion	cytochrome c oxidase subunit I, partial (mitochondrion) [Gelidiella acerosa]
c35289.graph_c0	132	10.44	261.67	23.74	51	4.03	2.54e-10	-1.19845	down	5.31e-06	0.641609	normal	3.45e-31	-1.52557	down	--	Biological Process: defense response (GO:0006952);; Biological Process: response to biotic stimulus (GO:0009607);;	--	--	Pathogenesis-related protein Bet v I family;; Polyketide cyclase / dehydrase and lipid transport	MLP-like protein 43 OS=Arabidopsis thaliana OX=3702 GN=MLP43 PE=1 SV=1	--	MLP-like protein 43 [Helianthus annuus]
c43864.graph_c0	0	0	0	0	31.67	0.79	7.89e-13	2.36135	up	--	--	--	1.42e-11	1.01024	up	Translation, ribosomal structure and biogenesis	Molecular Function: translation elongation factor activity (GO:0003746);; Molecular Function: GTPase activity (GO:0003924);; Molecular Function: GTP binding (GO:0005525);; Biological Process: translational elongation (GO:0006414);;	K03234|0|gsl:Gasu_50880|K03234 elongation factor 2 | (RefSeq) elongation factor EF-2	Translation, ribosomal structure and biogenesis	Elongation factor G, domain IV;; Elongation factor G C-terminus;; Elongation factor Tu GTP binding domain;; Elongation Factor G, domain II;; Elongation factor Tu domain 2	Elongation factor 2 OS=Parachlorella kessleri OX=3074 PE=2 SV=1	Translation, ribosomal structure and biogenesis	predicted protein [Hordeum vulgare subsp. vulgare]
c47990.graph_c0	46.67	2.05	38	1.89	113	4.97	1.38e-08	1.19194	up	0.212496	-0.534312	normal	4.86e-16	1.25531	up	--	Molecular Function: hydrolase activity, hydrolyzing O-glycosyl compounds (GO:0004553);; Biological Process: carbohydrate metabolic process (GO:0005975);;	--	--	Glycosyl hydrolases family 17	Glucan endo-1,3-beta-glucosidase, basic vacuolar isoform OS=Hevea brasiliensis OX=3981 GN=HGN1 PE=1 SV=2	Carbohydrate transport and metabolism	lichenase-like [Lactuca sativa]
c54076.graph_c0	4	0.59	6.67	1.13	50.33	6.56	6.18e-15	2.36471	up	0.879646	0.149569	normal	2.78e-14	1.23813	up	--	Molecular Function: GTPase activity (GO:0003924);; Molecular Function: GTP binding (GO:0005525);; Cellular Component: intracellular (GO:0005622);; Cellular Component: plasma membrane (GO:0005886);; Cellular Component: cellular bud neck (GO:0005935);; Biological Process: small GTPase mediated signal transduction (GO:0007264);;	--	--	Glucose-repressible protein Grg1	--	Function unknown	hypothetical protein ST47_g10529 [Ascochyta rabiei]
c54533.graph_c0	0	0	0.33	0.01	90	2.57	1.13e-37	3.77311	up	--	--	--	1.82e-43	2.14808	up	--	--	--	--	--	--	--	--
c59366.graph_c0	0	0	0	0	44	3.6	5.74e-19	2.82951	up	--	--	--	8.08e-19	1.36706	up	--	--	--	--	--	--	--	--
c60267.graph_c0	0.33	0	0	0	118.33	1.51	2.17e-46	4.06156	up	--	--	--	2.74e-59	2.49349	up	--	--	--	--	--	--	--	--
c60500.graph_c0	0	0	0	0	54.67	2.96	6.92e-24	3.12723	up	--	--	--	5.41e-25	1.6083	up	--	--	--	--	--	--	Function unknown	--
c60584.graph_c0	1.33	0.04	1	0.03	57.33	3.08	2.85e-22	2.94964	up	0.908391	-0.077775	normal	5.35e-25	1.61922	up	Cytoskeleton	Biological Process: vacuole inheritance (GO:0000011);; Cellular Component: cellular bud neck contractile ring (GO:0000142);; Cellular Component: Swr1 complex (GO:0000812);; Biological Process: actomyosin contractile ring contraction (GO:0000916);; Biological Process: chronological cell aging (GO:0001300);; Molecular Function: nucleic acid binding (GO:0003676);; Molecular Function: structural cons…	K10355|0|osa:4352927|K10355 actin, other eukaryote | (RefSeq) actin-1-like	Cytoskeleton	Actin	Actin OS=Coleochaete scutata OX=3125 PE=2 SV=1	Cytoskeleton	predicted protein [Hordeum vulgare subsp. vulgare]
c61220.graph_c0	0	0	0	0	51	1.44	2.33e-22	3.04099	up	--	--	--	7.13e-23	1.53081	up	--	--	--	--	--	--	--	--
c64947.graph_c0	0	0	0	0	42	2.42	4.47e-18	2.77072	up	--	--	--	1.33e-17	1.31243	up	--	Cellular Component: nucleus (GO:0005634);; Biological Process: regulation of transcription, DNA-templated (GO:0006355);; Molecular Function: protein dimerization activity (GO:0046983);; Biological Process: positive regulation of brassinosteroid biosynthetic process (GO:2000488);;	--	--	Helix-loop-helix DNA-binding domain	Transcription factor bHLH75 OS=Arabidopsis thaliana OX=3702 GN=BHLH75 PE=2 SV=1	Transcription	transcription factor bHLH75-like [Lactuca sativa]
c67007.graph_c0	0	0	0	0	37	3.25	3.12e-15	2.56147	up	--	--	--	2.08e-14	1.16257	up	--	--	--	--	--	--	--	--
c67890.graph_c0	0	0	1.67	0.11	48.67	3.2	5.54e-21	2.96009	up	0.777335	0.143489	normal	1.78e-18	1.37537	up	--	--	--	--	Helix-loop-helix DNA-binding domain	Transcription factor bHLH75 OS=Arabidopsis thaliana OX=3702 GN=BHLH75 PE=2 SV=1	Transcription	transcription factor bHLH75-like [Helianthus annuus]
c68241.graph_c0	0	0	0	0	63	2.02	4.22e-25	3.20126	up	--	--	--	1.29e-25	1.62818	up	Translation, ribosomal structure and biogenesis	Molecular Function: translation elongation factor activity (GO:0003746);; Molecular Function: GTPase activity (GO:0003924);; Molecular Function: GTP binding (GO:0005525);; Cellular Component: cytoplasm (GO:0005737);; Biological Process: translational elongation (GO:0006414);; Cellular Component: cell surface (GO:0009986);; Cellular Component: yeast-form cell wall (GO:0030445);; Cellular Component…	K03231|0|csl:COCSUDRAFT_27513|K03231 elongation factor 1-alpha | (RefSeq) translation elongation factor	Translation, ribosomal structure and biogenesis	Elongation factor Tu C-terminal domain	Elongation factor 1-alpha OS=Euglena gracilis OX=3039 GN=TEF PE=2 SV=1	Translation, ribosomal structure and biogenesis	hypothetical protein WICANDRAFT_82540 [Wickerhamomyces anomalus NRRL Y-366-8]
c69137.graph_c0	4	0.31	13.33	1.27	351.33	33.33	1.15e-102	4.98911	up	0.327049	0.66511	normal	3.57e-149	3.43026	up	--	--	--	--	--	--	--	--
c69457.graph_c1	0	0	1.33	0.08	99.33	7.25	9.12e-42	3.92644	up	0.777335	0.0799091	normal	3.43e-48	2.25582	up	--	--	--	--	--	--	--	--
c70704.graph_c1	1	0.05	5	0.27	214.67	10.18	2.21e-73	4.74462	up	0.777335	0.378999	normal	5.47e-100	3.06383	up	--	--	--	--	Probable lipid transfer;; Protease inhibitor/seed storage/LTP family	Protein YLS3 OS=Arabidopsis thaliana OX=3702 GN=YLS3 PE=2 SV=1	Function unknown	protein YLS3-like [Lactuca sativa]
c70910.graph_c0	0	0	0.67	0.05	67.33	4.3	2.52e-29	3.40662	up	0.777335	0.0690019	normal	3.89e-31	1.81647	up	--	Molecular Function: oxidoreductase activity, acting on CH-OH group of donors (GO:0016614);; Molecular Function: flavin adenine dinucleotide binding (GO:0050660);; Biological Process: oxidation-reduction process (GO:0055114);;	K08248|8.97636e-127|pxb:103954303|K08248 (R)-mandelonitrile lyase [EC:4.1.2.10] | (RefSeq) (R)-mandelonitrile lyase 2-like	General function prediction only	GMC oxidoreductase	(R)-mandelonitrile lyase-like OS=Arabidopsis thaliana OX=3702 GN=At1g73050 PE=2 SV=1	Amino acid transport and metabolism	(R)-mandelonitrile lyase-like [Helianthus annuus]
c72399.graph_c1	6	0.26	11	0.52	69.67	2.93	7.62e-19	2.52011	up	0.777335	0.261151	normal	2.7e-17	1.3697	up	--	Biological Process: metabolic process (GO:0008152);; Cellular Component: integral component of membrane (GO:0016021);; Molecular Function: transferase activity, transferring acyl groups (GO:0016746);;	--	--	haloacid dehalogenase-like hydrolase;; Acyltransferase	Glycerol-3-phosphate 2-O-acyltransferase 6 OS=Arabidopsis thaliana OX=3702 GN=GPAT6 PE=1 SV=1	Function unknown	glycerol-3-phosphate 2-O-acyltransferase 6-like [Helianthus annuus]
c74320.graph_c0	291	9.29	426.67	15.41	130.67	5.37	5.14e-15	-1.03846	down	0.136308	0.234257	normal	1.82e-28	-1.1676	down	Secondary metabolites biosynthesis, transport and catabolism	Molecular Function: peroxidase activity (GO:0004601);; Biological Process: response to oxidative stress (GO:0006979);; Molecular Function: heme binding (GO:0020037);; Molecular Function: dioxygenase activity (GO:0051213);; Biological Process: oxidation-reduction process (GO:0055114);; Biological Process: cellular oxidant detoxification (GO:0098869);;	--	General function prediction only	Animal haem peroxidase	Alpha-dioxygenase 2 OS=Arabidopsis thaliana OX=3702 GN=DOX2 PE=2 SV=1	Function unknown	alpha-dioxygenase 2 [Helianthus annuus]
c79711.graph_c0	0.67	0.02	3.33	0.12	125.67	4.06	6.68e-49	4.10471	up	0.777335	0.267198	normal	5.78e-58	2.44446	up	Secondary metabolites biosynthesis, transport and catabolism	Biological Process: fatty acid biosynthetic process (GO:0006633);; Cellular Component: integral component of membrane (GO:0016021);; Molecular Function: transferase activity, transferring acyl groups other than amino-acyl groups (GO:0016747);;	K15397|0|pop:POPTR_0005s23840g|K15397 3-ketoacyl-CoA synthase [EC:2.3.1.199] | (RefSeq) POPTRDRAFT_205648; hypothetical protein	--	FAE1/Type III polyketide synthase-like protein;; 3-Oxoacyl-[acyl-carrier-protein (ACP)] synthase III C terminal;; Chalcone and stilbene synthases, C-terminal domain	3-ketoacyl-CoA synthase 2 OS=Arabidopsis thaliana OX=3702 GN=KCS2 PE=2 SV=2	Secondary metabolites biosynthesis, transport and catabolism	3-ketoacyl-CoA synthase 2-like [Helianthus annuus]
c80175.graph_c0	7.33	0.21	9.67	0.44	57.67	2.01	6.49e-14	2.16588	up	0.988511	0.0151782	normal	3.79e-14	1.23977	up	Transcription	Molecular Function: protein kinase activity (GO:0004672);; Molecular Function: ATP binding (GO:0005524);; Biological Process: protein phosphorylation (GO:0006468);; Cellular Component: integral component of membrane (GO:0016021);; Molecular Function: carbohydrate binding (GO:0030246);;	--	--	Protein tyrosine kinase;; Protein kinase domain;; Leucine rich repeat;; Leucine Rich repeats (2 copies);; Leucine Rich Repeat	MDIS1-interacting receptor like kinase 2 OS=Arabidopsis thaliana OX=3702 GN=MIK2 PE=1 SV=3	Function unknown	hypothetical protein LSAT_1X11741 [Lactuca sativa]
c81867.graph_c0	128.67	8.31	169.33	12.99	295.33	21.36	1.19e-21	1.21681	up	0.838051	0.0722049	normal	3.69e-21	1.02183	up	--	--	--	--	--	--	--	--
c83516.graph_c0	720.67	31.29	1032.33	51.29	2372	67.15	4.21e-253	1.76128	up	0.0395548	0.195449	normal	1.92e-197	1.51542	up	Transcription	Cellular Component: cytosol (GO:0005829);; Molecular Function: O-methyltransferase activity (GO:0008171);; Molecular Function: S-adenosylmethionine-dependent methyltransferase activity (GO:0008757);; Biological Process: aromatic compound biosynthetic process (GO:0019438);; Biological Process: methylation (GO:0032259);; Molecular Function: protein dimerization activity (GO:0046983);;	--	General function prediction only	O-methyltransferase;; Dimerisation domain	(R,S)-reticuline 7-O-methyltransferase OS=Papaver somniferum OX=3469 GN=7OMT PE=1 SV=1	Function unknown	desmethylxanthohumol 6&apos;-O-methyltransferase-like [Helianthus annuus]
c84606.graph_c2	0	0	0	0	41.33	2.49	8.6e-18	2.75094	up	--	--	--	2.7e-17	1.29897	up	Posttranslational modification, protein turnover, chaperones	--	--	Posttranslational modification, protein turnover, chaperones	Papain family cysteine protease;; Cathepsin propeptide inhibitor domain (I29);; Peptidase C1-like family	Cysteine proteinase 2 OS=Zea mays OX=4577 GN=CCP2 PE=2 SV=1	Posttranslational modification, protein turnover, chaperones	thiol protease aleurain-like [Dendrobium catenatum]
c85050.graph_c1	55.67	6.02	72.33	7.92	159	9.89	5.01e-16	1.44051	up	0.970829	0.0409776	normal	1.5e-16	1.14175	up	Amino acid transport and metabolism	Molecular Function: prephenate dehydratase activity (GO:0004664);; Biological Process: L-phenylalanine biosynthetic process (GO:0009094);; Cellular Component: chloroplast stroma (GO:0009570);; Molecular Function: amino acid binding (GO:0016597);; Molecular Function: arogenate dehydratase activity (GO:0047769);;	K05359|0|sly:101247331|K05359 arogenate/prephenate dehydratase [EC:4.2.1.91 4.2.1.51] | (RefSeq) arogenate dehydratase/prephenate dehydratase 6, chloroplastic-like	Amino acid transport and metabolism	Prephenate dehydratase	Arogenate dehydratase/prephenate dehydratase 6, chloroplastic OS=Arabidopsis thaliana OX=3702 GN=ADT6 PE=1 SV=1	Amino acid transport and metabolism	arogenate dehydratase 3, chloroplastic-like [Helianthus annuus]
c86843.graph_c0	0	0	0	0	44.33	4.15	2.67e-19	2.85132	up	--	--	--	3.27e-19	1.38432	up	--	--	--	--	--	--	--	--
c86884.graph_c0	0	0	0	0	66.33	8.73	5.1e-29	3.39174	up	--	--	--	6.12e-32	1.83669	up	--	--	--	--	--	--	--	--
c86992.graph_c0	0.67	0.1	0	0	176.67	23.7	1.23e-63	4.53562	up	0.777335	-0.0774429	normal	2.92e-92	3.0341	up	--	--	--	--	--	--	--	--
T_vs_S and T_vs_F
c31448.graph_c0	31	1.42	4.67	0.26	5.67	0.26	0.000139637	-1.3625	down	1.40512e-07	-1.88619	down	0.842476	0.060544	normal	--	--	--	--	--	--	--	hypothetical protein LSAT_9X38801 [Lactuca sativa]
c33599.graph_c0	12.67	0.7	0	0	0.33	0.02	0.00123709	-1.16491	down	2.46967e-05	-1.61896	down	--	--	--	--	--	--	--	--	--	--	--
c35233.graph_c0	131.67	99.27	63.67	59.13	42.33	34.89	2.18458e-12	-1.39963	down	4.30537e-12	-1.27328	down	0.842476	-0.123776	normal	--	--	--	--	--	--	--	putative extensin domain-containing protein [Helianthus annuus]
c35365.graph_c0	12.67	10.58	0.33	0.33	0.67	0.71	0.00756928	-1.00316	down	0.000232748	-1.44336	down	0.935008	0.0103683	normal	--	Molecular Function: ATP binding (GO:0005524);; Biological Process: transport (GO:0006810);; Cellular Component: integral component of membrane (GO:0016021);; Molecular Function: ATPase activity (GO:0016887);;	--	Secondary metabolites biosynthesis, transport and catabolism	ABC-2 type transporter	ABC transporter G family member 36 OS=Oryza sativa subsp. japonica OX=39947 GN=ABCG36 PE=2 SV=1	Defense mechanisms	ABC transporter G family member 29-like [Helianthus annuus]
c35401.graph_c0	222.67	18.5	5.33	0.5	11.67	0.95	1.73382e-59	-3.53542	down	2.31949e-76	-4.60336	down	0.725122	0.230003	normal	--	Biological Process: defense response (GO:0006952);; Biological Process: response to biotic stimulus (GO:0009607);;	--	--	Pathogenesis-related protein Bet v I family	Root allergen protein OS=Taraxacum officinale OX=50225 PE=1 SV=1	Function unknown	putative ribonuclease 1 [Helianthus annuus]
c35505.graph_c0	40.67	2.33	1.33	0.08	2	0.13	4.59523e-12	-2.23473	down	2.40419e-17	-2.88202	down	0.84491	0.0332383	normal	--	--	--	--	--	--	--	--
c35515.graph_c0	22	2.1	0.67	0.08	0	0	1.02825e-07	-1.81441	down	1.18687e-08	-2.12557	down	0.842476	-0.013799	normal	--	--	--	--	--	--	--	--
c35717.graph_c0	94.67	5.23	263.67	16.81	244	13.64	1.40491e-21	1.35755	up	9.7778e-15	1.11347	up	0.596694	0.22135	normal	--	--	--	--	Ferritin-like domain	Desiccation-related protein PCC13-62 OS=Craterostigma plantagineum OX=4153 PE=2 SV=1	Function unknown	desiccation-related protein PCC13-62-like [Lactuca sativa]
c36411.graph_c0	12.67	1.23	0.67	0.08	0.67	0.07	0.00267942	-1.11439	down	0.00019402	-1.47895	down	0.984593	0.00466902	normal	Cell motility	Cellular Component: integral component of membrane (GO:0016021);; Molecular Function: cellulose synthase (UDP-forming) activity (GO:0016760);; Biological Process: cellulose biosynthetic process (GO:0030244);; Biological Process: cell wall organization (GO:0071555);;	--	--	Cellulose synthase	Cellulose synthase-like protein G2 OS=Arabidopsis thaliana OX=3702 GN=CSLG2 PE=2 SV=1	Cell wall/membrane/envelope biogenesis	cellulose synthase-like protein G3 isoform X2 [Helianthus annuus]
c45640.graph_c0	143.67	8.87	52.67	3.74	34.67	2.14	1.9425e-20	-1.78938	down	2.66006e-20	-1.64936	down	0.842476	-0.130833	normal	Signal transduction mechanisms	Molecular Function: calcium ion binding (GO:0005509);; Cellular Component: vacuole (GO:0005773);; Cellular Component: endoplasmic reticulum (GO:0005783);; Biological Process: response to desiccation (GO:0009269);; Biological Process: response to cold (GO:0009409);; Biological Process: response to salt stress (GO:0009651);; Biological Process: response to abscisic acid (GO:0009737);; Biological Pr…	K17991|4.7043e-81|rcu:8265744|K17991 peroxygenase [EC:1.11.2.3] | (RefSeq) peroxygenase	--	Caleosin related protein	Probable peroxygenase 3 OS=Arabidopsis thaliana OX=3702 GN=PXG3 PE=1 SV=1	Function unknown	probable peroxygenase 3 [Helianthus annuus]
c46033.graph_c1	49.33	2.26	8.33	0.44	6.33	0.32	9.75071e-10	-1.90277	down	5.39956e-13	-2.20207	down	0.984593	0.00866725	normal	Secondary metabolites biosynthesis, transport and catabolism	Molecular Function: metal ion binding (GO:0046872);; Molecular Function: dioxygenase activity (GO:0051213);; Biological Process: oxidation-reduction process (GO:0055114);;	--	--	non-haem dioxygenase in morphine synthesis N-terminal	Protein SRG1 OS=Arabidopsis thaliana OX=3702 GN=SRG1 PE=2 SV=1	Function unknown	protein SRG1 [Lactuca sativa]
c46841.graph_c0	33	2.6	96	8.61	109.33	8.88	2.16456e-13	1.58488	up	6.04652e-06	1.07963	up	0.0586153	0.427678	normal	--	Biological Process: transport (GO:0006810);;	--	--	Protease inhibitor/seed storage/LTP family;; Probable lipid transfer	Non-specific lipid-transfer protein OS=Helianthus annuus OX=4232 PE=3 SV=1	Intracellular trafficking, secretion, and vesicular transport	non-specific lipid-transfer protein 1-like [Helianthus annuus]
c46881.graph_c0	39.67	1.73	8	0.39	7	0.32	1.92882e-06	-1.56374	down	5.9918e-09	-1.90826	down	0.95222	0.0321598	normal	Lipid transport and metabolism	Biological Process: lipid metabolic process (GO:0006629);; Cellular Component: integral component of membrane (GO:0016021);; Molecular Function: oxidoreductase activity, acting on paired donors, with oxidation of a pair of donors resulting in the reduction of molecular oxygen to two molecules of water (GO:0016717);; Biological Process: oxidation-reduction process (GO:0055114);;	K10256|8.41614e-157|thj:104826770|K10256 omega-6 fatty acid desaturase / acyl-lipid omega-6 desaturase (Delta-12 desaturase) [EC:1.14.19.6 1.14.19.22] | (RefSeq) delta(12)-fatty-acid desaturase-like	--	Fatty acid desaturase	Delta(12) fatty acid desaturase DES8.11 OS=Calendula officinalis OX=41496 GN=DES8.11 PE=2 SV=1	Lipid transport and metabolism	delta(12) fatty acid desaturase DES8.11-like, partial [Lactuca sativa]
c46969.graph_c0	32.67	0.8	2.33	0.07	4	0.1	3.29231e-07	-1.71377	down	3.61209e-11	-2.33465	down	0.842476	0.0544998	normal	--	--	--	General function prediction only	Reverse transcriptase (RNA-dependent DNA polymerase)	RNA-directed DNA polymerase homolog OS=Oenothera berteroana OX=3950 PE=4 SV=1	Replication, recombination and repair	putative reverse transcriptase domain-containing protein [Helianthus annuus]
c47304.graph_c1	14.67	0.78	58.67	3.74	79.33	4.32	1.01976e-13	1.96838	up	2.5951e-05	1.3447	up	0.0328058	0.494696	normal	--	--	--	--	--	--	--	--
c47570.graph_c0	34.67	2.28	137	8.74	147	7.19	1.62307e-23	1.92986	up	3.23972e-13	1.5212	up	0.0796299	0.371511	normal	Amino acid transport and metabolism	Molecular Function: carboxypeptidase activity (GO:0004180);;	K16296|1.30511e-141|sly:101260582|K16296 serine carboxypeptidase-like clade I [EC:3.4.16.-] | (RefSeq) serine carboxypeptidase-like 18	--	Serine carboxypeptidase	Serine carboxypeptidase-like 18 OS=Arabidopsis thaliana OX=3702 GN=SCPL18 PE=2 SV=2	Amino acid transport and metabolism	serine carboxypeptidase-like 18 [Helianthus annuus]
c48391.graph_c0	15.67	2.48	0.67	0.14	1.67	0.31	0.00441055	-1.09141	down	2.70287e-05	-1.63332	down	0.842476	0.0262297	normal	--	Molecular Function: transporter activity (GO:0005215);; Biological Process: transport (GO:0006810);; Cellular Component: integral component of membrane (GO:0016021);;	K14638|1.05866e-25|pxb:103935394|K14638 solute carrier family 15 (peptide/histidine transporter), member 3/4 | (RefSeq) protein NRT1/ PTR FAMILY 2.11-like	Amino acid transport and metabolism	--	Protein NRT1/ PTR FAMILY 2.9 OS=Arabidopsis thaliana OX=3702 GN=NPF2.9 PE=1 SV=1	Amino acid transport and metabolism	hypothetical protein M569_10218, partial [Genlisea aurea]
c49064.graph_c0	11.33	1.36	0	0	0	0	0.00217437	-1.08243	down	0.000185036	-1.44478	down	--	--	--	--	--	--	General function prediction only	--	Putative ribonuclease H protein At1g65750 OS=Arabidopsis thaliana OX=3702 GN=At1g65750 PE=3 SV=1	Function unknown	uncharacterized protein LOC111912840 [Lactuca sativa]
c49244.graph_c0	16.67	0.71	1	0.04	0.33	0.02	4.27271e-05	-1.44222	down	7.371e-06	-1.73627	down	0.948214	-0.00976059	normal	Lipid transport and metabolism	Biological Process: unsaturated fatty acid biosynthetic process (GO:0006636);; Cellular Component: integral component of membrane (GO:0016021);; Molecular Function: oxidoreductase activity, acting on paired donors, with oxidation of a pair of donors resulting in the reduction of molecular oxygen to two molecules of water (GO:0016717);; Biological Process: alpha-linolenic acid metabolic process (G…	K10256|3.11158e-133|vra:106771256|K10256 omega-6 fatty acid desaturase / acyl-lipid omega-6 desaturase (Delta-12 desaturase) [EC:1.14.19.6 1.14.19.22] | (RefSeq) omega-6 fatty acid desaturase, endoplasmic reticulum isozyme 2-like	--	Fatty acid desaturase	Fatty acid conjugase FAC2 B OS=Calendula officinalis OX=41496 GN=FAC2A PE=1 SV=1	Lipid transport and metabolism	RecName: Full=Fatty acid conjugase FAC2 B; Short=CoFac2; AltName: Full=CoFadX-1
c49739.graph_c0	27.67	1.25	5	0.26	4	0.18	6.86549e-05	-1.42804	down	4.09545e-06	-1.70359	down	0.996061	0.0022648	normal	Energy production and conversion	Molecular Function: NADPH dehydrogenase activity (GO:0003959);; Cellular Component: intracellular (GO:0005622);; Molecular Function: FMN binding (GO:0010181);; Biological Process: oxidation-reduction process (GO:0055114);;	K05894|0|tcc:TCM_006136|K05894 12-oxophytodienoic acid reductase [EC:1.3.1.42] | (RefSeq) 12-oxophytodienoate reductase 1	--	NADH:flavin oxidoreductase / NADH oxidase family	Putative 12-oxophytodienoate reductase 11 OS=Oryza sativa subsp. japonica OX=39947 GN=OPR11 PE=2 SV=1	Energy production and conversion	Aldolase-type TIM barrel [Cynara cardunculus var. scolymus]
c51415.graph_c0	24	1.5	0.67	0.05	1.33	0.07	9.72064e-07	-1.70163	down	5.92631e-10	-2.27578	down	0.915583	0.0174103	normal	--	Molecular Function: enzyme inhibitor activity (GO:0004857);; Biological Process: negative regulation of catalytic activity (GO:0043086);;	--	--	Plant invertase/pectin methylesterase inhibitor	Pectinesterase inhibitor 9 OS=Arabidopsis thaliana OX=3702 GN=PMEI9 PE=2 SV=1	Function unknown	pectinesterase inhibitor 9-like [Helianthus annuus]
c51979.graph_c0	29.67	1.72	4.33	0.3	5.33	0.31	5.80179e-05	-1.4134	down	8.62458e-08	-1.91644	down	0.842476	0.0606218	normal	--	--	--	--	--	--	--	--
c52068.graph_c0	46.33	4.24	6	0.61	7	0.66	1.27692e-08	-1.78041	down	5.74867e-13	-2.31645	down	0.842476	0.08027	normal	--	--	--	--	--	--	--	--
c52143.graph_c0	18.67	11.25	1	0.65	3.33	2.26	0.00790098	-1.06404	down	2.61739e-06	-1.80575	down	0.842476	0.0767462	normal	Defense mechanisms	Molecular Function: ATP binding (GO:0005524);; Cellular Component: integral component of membrane (GO:0016021);; Molecular Function: ATPase activity, coupled to transmembrane movement of substances (GO:0042626);; Biological Process: transmembrane transport (GO:0055085);;	--	Secondary metabolites biosynthesis, transport and catabolism	ABC transporter	ABC transporter C family member 4 OS=Arabidopsis thaliana OX=3702 GN=ABCC4 PE=1 SV=2	Defense mechanisms	putative ATP-binding cassette subfamily C member 8 [Helianthus annuus]
c52351.graph_c0	726.33	20.56	382.67	12.33	301.33	8.58	6.44296e-48	-1.1867	down	6.84544e-61	-1.23724	down	0.954631	0.0269391	normal	--	Molecular Function: monooxygenase activity (GO:0004497);; Molecular Function: iron ion binding (GO:0005506);; Molecular Function: oxidoreductase activity, acting on paired donors, with incorporation or reduction of molecular oxygen (GO:0016705);; Molecular Function: heme binding (GO:0020037);; Biological Process: oxidation-reduction process (GO:0055114);;	K20556|2.74103e-168|vvi:100252376|K20556 cytochrome P450 family 76 subfamily C | (RefSeq) geraniol 8-hydroxylase-like	Secondary metabolites biosynthesis, transport and catabolism	Cytochrome P450	Geraniol 8-hydroxylase OS=Catharanthus roseus OX=4058 GN=CYP76B6 PE=1 SV=1	Secondary metabolites biosynthesis, transport and catabolism	geraniol 8-hydroxylase-like [Helianthus annuus]
c52515.graph_c0	96	5.3	251.33	16.05	240.67	13.52	8.4957e-21	1.32487	up	1.50683e-12	1.02664	up	0.181649	0.271944	normal	--	--	--	--	Thaumatin family	Thaumatin-like protein OS=Actinidia deliciosa OX=3627 GN=tlp PE=1 SV=2	Function unknown	hypothetical protein LSAT_3X19461 [Lactuca sativa]
c52635.graph_c0	34.33	5.26	0	0	0.67	0.13	4.14871e-11	-2.19063	down	5.66944e-16	-2.86873	down	0.842476	0.0156661	normal	--	--	--	--	--	--	--	--
c53026.graph_c0	10.33	0.51	1	0.05	0	0	0.00350537	-1.03395	down	0.00505438	-1.16894	down	0.842476	-0.0143641	normal	--	Biological Process: metabolic process (GO:0008152);; Molecular Function: transferase activity, transferring hexosyl groups (GO:0016758);;	K13496|3.13563e-128|sind:105174240|K13496 UDP-glucosyl transferase 73C [EC:2.4.1.-] | (RefSeq) UDP-glycosyltransferase 73C3-like	--	UDP-glucoronosyl and UDP-glucosyl transferase	UDP-glycosyltransferase 73E1 OS=Stevia rebaudiana OX=55670 GN=UGT73E1 PE=2 SV=1	Function unknown	UDP-glycosyltransferase 73E1-like [Helianthus annuus]
c53358.graph_c0	20.33	5.68	1	0.32	0	0	4.24253e-06	-1.58403	down	1.76051e-06	-1.83161	down	0.842476	-0.0164538	normal	--	--	--	--	--	--	--	mannitol transporter [Artemisia annua]
c53882.graph_c0	60	7.85	1.33	0.22	1.33	0.16	1.3016e-21	-2.90988	down	2.69809e-26	-3.4157	down	0.984593	0.00557494	normal	--	Cellular Component: extracellular region (GO:0005576);; Molecular Function: growth factor activity (GO:0008083);; Biological Process: cell proliferation (GO:0008283);;	--	--	--	Phytosulfokines 3 OS=Arabidopsis thaliana OX=3702 GN=PSK3 PE=2 SV=2	Function unknown	hypothetical protein LSAT_9X113360 [Lactuca sativa]
c53898.graph_c0	11.33	0.93	0.33	0.03	0.33	0.03	0.00600959	-1.00879	down	0.000532922	-1.36767	down	0.984593	0.00364631	normal	--	--	--	--	--	--	--	--
c54495.graph_c0	32.67	4.9	2.67	0.42	0.33	0.04	1.12942e-11	-2.25043	down	7.21731e-11	-2.30323	down	0.842476	-0.0424952	normal	General function prediction only	Molecular Function: protein serine/threonine kinase activity (GO:0004674);; Molecular Function: ATP binding (GO:0005524);; Biological Process: protein phosphorylation (GO:0006468);; Cellular Component: integral component of membrane (GO:0016021);;	--	--	Protein kinase domain;; Protein tyrosine kinase	Receptor-like protein kinase 5 OS=Arabidopsis thaliana OX=3702 GN=RLK5 PE=1 SV=1	Function unknown	Leucine-rich repeat-containing protein [Cynara cardunculus var. scolymus]
c54897.graph_c0	47	2.22	21.33	1.17	17.33	0.79	0.000733571	-1.07018	down	5.66478e-05	-1.19863	down	0.988568	0.00695043	normal	--	--	--	General function prediction only	--	--	Function unknown	PREDICTED: uncharacterized protein LOC103951630 [Pyrus x bretschneideri]
c55396.graph_c0	125	11.03	3.33	0.36	5	0.44	1.18079e-38	-3.37215	down	2.10667e-48	-4.07712	down	0.842476	0.0741173	normal	--	Molecular Function: DNA binding (GO:0003677);; Molecular Function: transcription factor activity, sequence-specific DNA binding (GO:0003700);; Cellular Component: nucleus (GO:0005634);; Biological Process: regulation of transcription, DNA-templated (GO:0006355);;	--	--	AP2 domain	Pathogenesis-related genes transcriptional activator PTI5 OS=Solanum lycopersicum OX=4081 GN=PTI5 PE=2 SV=1	Transcription	pathogenesis-related genes transcriptional activator PTI5-like [Lactuca sativa]
c55607.graph_c0	14.33	1.89	1.67	0.26	0.33	0.04	0.000295737	-1.28867	down	0.000472392	-1.42097	down	0.842476	-0.0297355	normal	--	--	--	--	--	--	Function unknown	hypothetical protein Ccrd_005475 [Cynara cardunculus var. scolymus]
c55645.graph_c0	359.33	29.92	138	13.04	138.33	11.61	4.6628e-28	-1.2702	down	6.37384e-48	-1.66332	down	0.301571	0.306765	normal	--	--	--	--	--	--	--	--
c55663.graph_c0	23.67	4.5	0	0	0	0	2.65882e-08	-1.88877	down	8.86915e-11	-2.38109	down	--	--	--	--	--	--	--	--	--	--	--
c55821.graph_c0	59.33	17.06	3.33	1.12	1.33	0.38	1.96163e-20	-2.84721	down	5.34635e-22	-3.02574	down	0.842476	-0.038419	normal	--	Molecular Function: ATP binding (GO:0005524);; Cellular Component: plasma membrane (GO:0005886);; Cellular Component: integral component of membrane (GO:0016021);; Molecular Function: ATPase activity, coupled to transmembrane movement of substances (GO:0042626);; Biological Process: transmembrane transport (GO:0055085);;	--	Secondary metabolites biosynthesis, transport and catabolism	ABC transporter	ABC transporter G family member 42 OS=Oryza sativa subsp. japonica OX=39947 GN=ABCG42 PE=2 SV=1	Defense mechanisms	ABC transporter G family member 35-like [Helianthus annuus]
c55821.graph_c1	68	24.74	3.67	1.55	2.67	1.05	2.77817e-22	-2.85851	down	1.06701e-25	-3.186	down	0.993519	-0.00235764	normal	--	Molecular Function: ATP binding (GO:0005524);; Cellular Component: integral component of membrane (GO:0016021);; Molecular Function: ATPase activity (GO:0016887);; Biological Process: single-organism transport (GO:0044765);; Biological Process: organic substance transport (GO:0071702);;	--	Secondary metabolites biosynthesis, transport and catabolism	Plant PDR ABC transporter associated	ABC transporter G family member 29 OS=Arabidopsis thaliana OX=3702 GN=ABCG29 PE=2 SV=2	Defense mechanisms	ABC transporter G family member 35-like isoform X2 [Lactuca sativa]
c56135.graph_c0	72.33	8.08	30	3.74	28.33	3.21	8.20774e-05	-1.06312	down	8.08783e-08	-1.37043	down	0.842476	0.127115	normal	--	--	--	--	Protein of unknown function (DUF1475)	--	Function unknown	uncharacterized protein LOC110912066 isoform X2 [Helianthus annuus]
c56344.graph_c0	68.33	11.13	11	2.05	7.33	1.18	8.31177e-16	-2.28465	down	7.68612e-18	-2.38663	down	0.94813	-0.0396585	normal	--	--	--	--	Phytosulfokine precursor protein (PSK)	Phytosulfokines 3 OS=Arabidopsis thaliana OX=3702 GN=PSK3 PE=2 SV=2	Function unknown	putative phytosulfokines 3 [Helianthus annuus]
c56573.graph_c0	29	1.49	14.33	0.8	9	0.44	0.00510407	-1.04897	down	0.00834961	-1.00383	down	0.897776	-0.0636072	normal	--	--	--	--	--	--	--	--
c57213.graph_c0	14.67	1.16	1.33	0.19	1.33	0.14	0.00273046	-1.13261	down	0.00017036	-1.50072	down	0.984593	0.00818505	normal	Cell wall/membrane/envelope biogenesis	Molecular Function: 3-beta-hydroxy-delta5-steroid dehydrogenase activity (GO:0003854);; Molecular Function: alcohol dehydrogenase (NAD) activity (GO:0004022);; Cellular Component: Golgi apparatus (GO:0005794);; Cellular Component: cytosol (GO:0005829);; Cellular Component: plasma membrane (GO:0005886);; Biological Process: steroid biosynthetic process (GO:0006694);; Cellular Component: plasmodesm…	--	Defense mechanisms	3-beta hydroxysteroid dehydrogenase/isomerase family;; NAD dependent epimerase/dehydratase family;; Male sterility protein;; NAD(P)H-binding	Tetraketide alpha-pyrone reductase 1 OS=Arabidopsis thaliana OX=3702 GN=TKPR1 PE=1 SV=1	Cell wall/membrane/envelope biogenesis	cinnamoyl-CoA reductase 1-like [Lactuca sativa]
c57635.graph_c0	54	1.48	5	0.39	6.33	0.27	4.56968e-12	-2.08403	down	2.05683e-05	-1.66493	down	0.850266	0.0542927	normal	Replication, recombination and repair	--	--	General function prediction only	Integrase core domain	--	Replication, recombination and repair	putative reverse transcriptase domain-containing protein [Helianthus annuus]
c57716.graph_c0	16.67	0.69	0.33	0.01	0	0	1.16885e-05	-1.51804	down	8.23949e-07	-1.87711	down	--	--	--	Transcription	Molecular Function: nucleotide binding (GO:0000166);; Molecular Function: protein kinase activity (GO:0004672);; Biological Process: protein phosphorylation (GO:0006468);; Cellular Component: membrane (GO:0016020);;	--	--	Leucine rich repeat;; Leucine Rich repeats (2 copies);; Leucine Rich Repeat	MDIS1-interacting receptor like kinase 2 OS=Arabidopsis thaliana OX=3702 GN=MIK2 PE=1 SV=3	Function unknown	MDIS1-interacting receptor like kinase 2-like [Helianthus annuus]
c58378.graph_c0	53.67	4.5	20	1.92	17.33	1.52	4.11274e-05	-1.20827	down	1.44698e-07	-1.46871	down	0.907481	0.0687363	normal	Energy production and conversion	Molecular Function: calcium ion binding (GO:0005509);; Molecular Function: oxidoreductase activity (GO:0016491);; Biological Process: oxidation-reduction process (GO:0055114);;	K17871|1.03336e-88|sind:105175457|K17871 NADH:ubiquinone reductase (non-electrogenic) [EC:1.6.5.9] | (RefSeq) external alternative NAD(P)H-ubiquinone oxidoreductase B2, mitochondrial	Energy production and conversion	Pyridine nucleotide-disulphide oxidoreductase	External alternative NAD(P)H-ubiquinone oxidoreductase B2, mitochondrial OS=Arabidopsis thaliana OX=3702 GN=NDB2 PE=1 SV=1	Energy production and conversion	hypothetical protein LSAT_1X126860 [Lactuca sativa]
c58663.graph_c0	75	5.45	14.67	1.2	24.67	1.87	2.8136e-06	-1.24951	down	1.57978e-17	-2.23809	down	0.243328	0.376248	normal	Cell wall/membrane/envelope biogenesis	Molecular Function: protein kinase activity (GO:0004672);; Biological Process: cellular process (GO:0009987);;	--	--	Protein kinase domain;; Protein tyrosine kinase	G-type lectin S-receptor-like serine/threonine-protein kinase At1g11330 OS=Arabidopsis thaliana OX=3702 GN=At1g11330 PE=1 SV=3	Signal transduction mechanisms	G-type lectin S-receptor-like serine/threonine-protein kinase SD1-1 [Helianthus annuus]
c58923.graph_c0	166.33	16.4	64	6.82	45.67	4.2	8.57385e-20	-1.65271	down	9.0851e-21	-1.5912	down	0.87373	-0.0831564	normal	Cell wall/membrane/envelope biogenesis	Cellular Component: integral component of membrane (GO:0016021);;	--	--	Lytic transglycolase	EG45-like domain containing protein OS=Citrus jambhiri OX=64884 GN=CjBAp12 PE=1 SV=1	Function unknown	EG45-like domain containing protein [Helianthus annuus]
c59010.graph_c0	24	0.91	0.33	0.01	0.33	0.02	5.0946e-08	-1.85988	down	1.45946e-10	-2.35141	down	0.984593	0.00364631	normal	--	--	--	Transcription	VQ motif	GRF1-interacting factor 1 OS=Arabidopsis thaliana OX=3702 GN=GIF1 PE=1 SV=1	Transcription	GRF1-interacting factor 1-like isoform X1 [Lactuca sativa]
c59089.graph_c0	13.67	1.28	0.33	0.03	0	0	0.000213094	-1.2963	down	2.51427e-05	-1.63252	down	--	--	--	Energy production and conversion	Molecular Function: oxidoreductase activity, acting on CH-OH group of donors (GO:0016614);; Molecular Function: flavin adenine dinucleotide binding (GO:0050660);; Biological Process: oxidation-reduction process (GO:0055114);;	--	--	FAD binding domain	Berberine bridge enzyme-like 8 OS=Arabidopsis thaliana OX=3702 GN=At1g30700 PE=2 SV=1	Energy production and conversion	putative FAD-binding, type 2 [Helianthus annuus]
c59169.graph_c1	16.67	3.12	73.33	15.21	99.67	20.19	8.45325e-20	2.17161	up	1.29261e-07	1.48316	up	0.0029695	0.567106	normal	--	Molecular Function: enzyme inhibitor activity (GO:0004857);; Cellular Component: integral component of membrane (GO:0016021);; Biological Process: negative regulation of catalytic activity (GO:0043086);;	--	--	Plant invertase/pectin methylesterase inhibitor	21 kDa protein OS=Daucus carota OX=4039 PE=2 SV=1	Function unknown	hypothetical protein Ccrd_017131 [Cynara cardunculus var. scolymus]
c59273.graph_c0	48	6.58	6.67	1	5.33	0.74	2.86507e-11	-2.04707	down	6.5915e-14	-2.33139	down	0.988323	0.0048967	normal	--	Biological Process: defense response (GO:0006952);; Biological Process: response to biotic stimulus (GO:0009607);;	--	--	Pathogenesis-related protein Bet v I family	Root allergen protein OS=Taraxacum officinale OX=50225 PE=1 SV=1	Function unknown	root allergen protein-like [Helianthus annuus]
c59350.graph_c0	529	31.9	29.67	2.06	35.33	2.13	3.46722e-125	-3.59165	down	4.22076e-156	-4.21437	down	0.842476	0.294231	normal	--	Molecular Function: ATP binding (GO:0005524);; Cellular Component: integral component of membrane (GO:0016021);; Molecular Function: ATPase activity (GO:0016887);;	--	Secondary metabolites biosynthesis, transport and catabolism	ABC-2 type transporter;; Plant PDR ABC transporter associated	Pleiotropic drug resistance protein 1 OS=Nicotiana tabacum OX=4097 GN=PDR1 PE=2 SV=1	Defense mechanisms	pleiotropic drug resistance protein 1-like isoform X2 [Lactuca sativa]
c59350.graph_c1	143.67	27.86	7.67	1.77	14	2.79	3.50888e-35	-2.77153	down	2.27638e-51	-3.74946	down	0.752845	0.251411	normal	Signal transduction mechanisms	Molecular Function: ATP binding (GO:0005524);; Biological Process: transport (GO:0006810);; Cellular Component: integral component of membrane (GO:0016021);; Molecular Function: ATPase activity (GO:0016887);;	--	Secondary metabolites biosynthesis, transport and catabolism	ABC transporter	ABC transporter G family member 44 OS=Oryza sativa subsp. japonica OX=39947 GN=ABCG44 PE=2 SV=2	Defense mechanisms	Pleiotropic drug resistance protein 1 [Cajanus cajan]
c59831.graph_c0	30.67	12.76	10.33	5.32	9.33	4.15	0.00337901	-1.07561	down	0.000248271	-1.3232	down	0.953458	0.0369837	normal	--	Cellular Component: integral component of membrane (GO:0016021);; Biological Process: nitrogen compound transport (GO:0071705);;	--	--	Ureide permease	Ureide permease 2 OS=Arabidopsis thaliana OX=3702 GN=UPS2 PE=1 SV=2	Function unknown	ureide permease 1-like [Lactuca sativa]
c59971.graph_c0	152.33	13.13	395	39.03	310.67	26.68	1.42032e-18	1.04509	up	2.47474e-19	1.02428	up	0.984593	0.0146323	normal	--	Molecular Function: protein dimerization activity (GO:0046983);;	--	--	Helix-loop-helix DNA-binding domain	Transcription factor PRE5 OS=Arabidopsis thaliana OX=3702 GN=PRE5 PE=1 SV=1	Transcription	transcription factor PRE5-like [Lactuca sativa]
c60326.graph_c0	1214.33	160.73	3119.67	472.82	2473	331.84	9.40687e-104	1.08495	up	1.18665e-112	1.02905	up	0.842476	0.0412978	normal	--	--	--	--	--	--	--	--
c60414.graph_c0	15.33	1.41	4.33	0.72	0.67	0.08	0.000297767	-1.30753	down	0.00886673	-1.14409	down	0.842476	-0.0846641	normal	Cell wall/membrane/envelope biogenesis	Molecular Function: protein kinase activity (GO:0004672);; Molecular Function: binding (GO:0005488);;	--	Signal transduction mechanisms	Protein kinase domain;; Protein tyrosine kinase;; Jacalin-like lectin domain	Receptor-like protein kinase ANXUR2 OS=Arabidopsis thaliana OX=3702 GN=ANX2 PE=2 SV=1	Signal transduction mechanisms	probable receptor-like protein kinase At5g59700 [Helianthus annuus]
c60515.graph_c0	64.33	7.65	7	0.99	6.67	0.88	1.36401e-14	-2.23622	down	2.58257e-20	-2.70217	down	0.898312	0.0497074	normal	--	--	--	--	--	--	--	NIN-like protein, partial [Chrysanthemum x morifolium]
c61023.graph_c0	12.33	1.56	2	0.29	0	0	0.000635987	-1.20102	down	0.00426988	-1.22011	down	0.842476	-0.0436467	normal	--	--	--	--	--	--	Function unknown	hypothetical protein DCAR_009560 [Daucus carota subsp. sativus]
c61032.graph_c0	10.67	1.11	0	0	0	0	0.00264092	-1.06417	down	0.000236055	-1.42385	down	--	--	--	--	--	--	--	Late embryogenesis abundant protein	Late embryogenesis abundant protein Lea5 OS=Citrus sinensis OX=2711 GN=LEA5 PE=2 SV=1	Function unknown	PREDICTED: indole-3-acetic acid-induced protein ARG2 [Theobroma cacao]
c61232.graph_c1	167.33	8.27	15	0.86	33.67	1.81	6.43443e-25	-1.99448	down	3.90915e-53	-3.34631	down	0.00363609	0.593493	normal	--	--	--	Cell cycle control, cell division, chromosome partitioning	--	--	Function unknown	uncharacterized protein LOC110942764 [Helianthus annuus]
c61395.graph_c0	100	20.77	15	3.62	13	2.75	8.25733e-20	-2.29474	down	1.10276e-25	-2.59015	down	0.950992	0.0422778	normal	--	Molecular Function: ATP binding (GO:0005524);; Biological Process: response to stress (GO:0006950);; Cellular Component: integral component of membrane (GO:0016021);; Molecular Function: ATPase activity, coupled to transmembrane movement of substances (GO:0042626);; Biological Process: transmembrane transport (GO:0055085);;	--	Secondary metabolites biosynthesis, transport and catabolism	--	ABC transporter C family member 14 OS=Arabidopsis thaliana OX=3702 GN=ABCC14 PE=1 SV=1	Defense mechanisms	ABC transporter C family member 4-like [Lactuca sativa]
c61411.graph_c0	153.33	4.99	22	0.89	49	1.66	1.44682e-06	-1.29787	down	1.62988e-42	-2.81017	down	0.000456689	0.683515	normal	--	Molecular Function: monooxygenase activity (GO:0004497);; Molecular Function: iron ion binding (GO:0005506);; Cellular Component: membrane (GO:0016020);; Molecular Function: oxidoreductase activity, acting on paired donors, with incorporation or reduction of molecular oxygen (GO:0016705);; Molecular Function: heme binding (GO:0020037);; Biological Process: oxidation-reduction process (GO:0055114)…	--	Secondary metabolites biosynthesis, transport and catabolism	Cytochrome P450	Cytochrome P450 81E8 OS=Medicago truncatula OX=3880 GN=CYP81E8 PE=2 SV=1	Secondary metabolites biosynthesis, transport and catabolism	isoflavone 2&apos;-hydroxylase-like [Helianthus annuus]
c61499.graph_c0	26	4.45	5.33	1.03	6.33	1.08	0.00237277	-1.15041	down	1.1417e-05	-1.63388	down	0.842476	0.0700309	normal	Amino acid transport and metabolism	Molecular Function: transporter activity (GO:0005215);; Biological Process: oligopeptide transport (GO:0006857);; Cellular Component: integral component of membrane (GO:0016021);;	K14638|8.97542e-63|gra:105789242|K14638 solute carrier family 15 (peptide/histidine transporter), member 3/4 | (RefSeq) protein NRT1/ PTR FAMILY 6.3-like	Amino acid transport and metabolism	--	Protein NRT1/ PTR FAMILY 6.3 OS=Arabidopsis thaliana OX=3702 GN=NPF6.3 PE=1 SV=1	Amino acid transport and metabolism	putative proton-dependent oligopeptide transporter family [Helianthus annuus]
c61678.graph_c0	37.67	6.65	8	1.58	5.33	0.97	1.32558e-07	-1.71955	down	2.42379e-08	-1.848	down	0.984593	-0.0211615	normal	--	Cellular Component: cytoplasm (GO:0005737);; Biological Process: L-phenylalanine catabolic process (GO:0006559);; Biological Process: cinnamic acid biosynthetic process (GO:0009800);; Molecular Function: phenylalanine ammonia-lyase activity (GO:0045548);;	K10775|9.59341e-30|pmum:103342143|K10775 phenylalanine ammonia-lyase [EC:4.3.1.24] | (RefSeq) phenylalanine ammonia-lyase 1	Secondary metabolites biosynthesis, transport and catabolism	--	Phenylalanine ammonia-lyase 1 OS=Prunus avium OX=42229 GN=PAL1 PE=2 SV=1	Amino acid transport and metabolism	phenylalanine ammonia-lyase2 [Lactuca sativa]
c61759.graph_c0	286.67	25.41	49.67	5.17	35.67	3.45	2.00013e-12	-2.06511	down	8.02613e-66	-2.67933	down	0.981841	-0.033232	normal	--	Cellular Component: extracellular region (GO:0005576);; Molecular Function: growth factor activity (GO:0008083);; Biological Process: cell proliferation (GO:0008283);;	--	--	Phytosulfokine precursor protein (PSK)	Phytosulfokines OS=Asparagus officinalis OX=4686 GN=PSK PE=1 SV=1	Function unknown	putative phytosulfokine [Helianthus annuus]
c61841.graph_c0	460.67	49.51	174.33	24.35	159	19.91	1.25866e-38	-1.41696	down	1.28525e-59	-1.68005	down	0.842476	0.19912	normal	--	Molecular Function: zinc ion binding (GO:0008270);; Molecular Function: oxidoreductase activity (GO:0016491);; Biological Process: oxidation-reduction process (GO:0055114);;	--	General function prediction only	--	2-alkenal reductase (NADP(+)-dependent) OS=Nicotiana tabacum OX=4097 GN=DBR PE=1 SV=1	Function unknown	2-alkenal reductase (NADP(+)-dependent) [Sesamum indicum]
c62029.graph_c0	481.33	42.54	34	3.4	47.67	4.21	1.63494e-107	-3.09176	down	4.27414e-144	-3.91967	down	0.132416	0.438749	normal	--	Molecular Function: ATP binding (GO:0005524);; Cellular Component: integral component of membrane (GO:0016021);; Molecular Function: ATPase activity (GO:0016887);;	--	Secondary metabolites biosynthesis, transport and catabolism	ABC-2 type transporter	Pleiotropic drug resistance protein 1 OS=Nicotiana tabacum OX=4097 GN=PDR1 PE=2 SV=1	Defense mechanisms	pleiotropic drug resistance protein 1-like [Helianthus annuus]
c62127.graph_c0	54.33	6.88	1.33	0.19	1.67	0.18	1.27842e-18	-2.71878	down	5.16361e-24	-3.29433	down	0.956173	0.0139364	normal	--	--	--	--	--	--	Function unknown	hypothetical protein HannXRQ_Chr13g0424321 [Helianthus annuus]
c62268.graph_c0	70	23.1	2.67	1.02	4	1.4	1.14063e-20	-2.69653	down	5.12464e-28	-3.3808	down	0.842476	0.0629371	normal	--	Biological Process: lipid metabolic process (GO:0006629);; Cellular Component: integral component of membrane (GO:0016021);; Molecular Function: oxidoreductase activity, acting on paired donors, with oxidation of a pair of donors resulting in the reduction of molecular oxygen to two molecules of water (GO:0016717);; Biological Process: oxidation-reduction process (GO:0055114);;	K10256|1.07687e-14|mus:103999878|K10256 omega-6 fatty acid desaturase / acyl-lipid omega-6 desaturase (Delta-12 desaturase) [EC:1.14.19.6 1.14.19.22] | (RefSeq) delta(12)-acyl-lipid-desaturase-like isoform X2	--	--	Delta(12) fatty acid desaturase DES8.11 OS=Calendula officinalis OX=41496 GN=DES8.11 PE=2 SV=1	Lipid transport and metabolism	putative fatty acid desaturase domain-containing protein [Helianthus annuus]
c62276.graph_c0	285	22.69	8.67	0.81	9.67	0.76	7.98079e-80	-4.05085	down	1.64857e-93	-4.59848	down	0.842476	0.0896269	normal	--	Molecular Function: binding (GO:0005488);; Molecular Function: oxidoreductase activity (GO:0016491);;	--	Secondary metabolites biosynthesis, transport and catabolism	Cytochrome P450	Cytochrome P450 93A3 OS=Glycine max OX=3847 GN=CYP93A3 PE=2 SV=1	Secondary metabolites biosynthesis, transport and catabolism	cytochrome P450 93A3-like [Lactuca sativa]
c62304.graph_c0	17	0.47	0	0	1.67	0.05	0.00114656	-1.2207	down	2.47454e-07	-1.94683	down	0.842476	0.04167	normal	Defense mechanisms	Biological Process: drug transmembrane transport (GO:0006855);; Molecular Function: drug transmembrane transporter activity (GO:0015238);; Molecular Function: antiporter activity (GO:0015297);; Cellular Component: integral component of membrane (GO:0016021);;	K03327|0|egr:104425812|K03327 multidrug resistance protein, MATE family | (RefSeq) protein DETOXIFICATION 16	General function prediction only	MatE	Protein DETOXIFICATION 16 OS=Arabidopsis thaliana OX=3702 GN=DTX16 PE=2 SV=1	Defense mechanisms	putative MATE efflux family protein [Helianthus annuus]
c62433.graph_c0	25.67	1.69	7.33	0.57	6.33	0.43	0.00213751	-1.1522	down	0.000164193	-1.40797	down	0.984593	0.0209667	normal	--	--	--	--	--	--	--	--
c62500.graph_c1	16	2.29	3	1.03	1	0.13	0.0004004	-1.2909	down	0.00278948	-1.26536	down	0.842476	-0.041281	normal	--	--	K04733|5.61004e-26|mdm:103400236|K04733 interleukin-1 receptor-associated kinase 4 [EC:2.7.11.1] | (RefSeq) cysteine-rich receptor-like protein kinase 10	--	Salt stress response/antifungal	Cysteine-rich receptor-like protein kinase 41 OS=Arabidopsis thaliana OX=3702 GN=CRK41 PE=3 SV=2	Signal transduction mechanisms	putative receptor-like protein kinase At4g00960 [Helianthus annuus]
c62530.graph_c0	58.67	2.83	17	0.93	20	0.98	1.88221e-05	-1.1978	down	1.41326e-10	-1.75581	down	0.842476	0.206862	normal	--	--	--	--	--	--	--	uncharacterized protein LOC107494280 [Arachis duranensis]
c62534.graph_c1	119	4.2	32	1.71	34.67	1.64	3.99497e-13	-1.5109	down	2.88078e-21	-2.00025	down	0.842476	0.241009	normal	Transcription	--	--	General function prediction only	Leucine rich repeat;; Leucine Rich repeats (2 copies);; Leucine Rich Repeat;; Leucine rich repeat N-terminal domain;; Leucine Rich repeat	Receptor-like protein EIX2 OS=Solanum lycopersicum OX=4081 GN=EIX2 PE=1 SV=2	Function unknown	putative leucine-rich repeat protein, plant-type [Helianthus annuus]
c62544.graph_c0	68.67	3.18	12.33	0.65	13.67	0.64	1.43982e-10	-1.75353	down	4.72083e-16	-2.256	down	0.842476	0.128786	normal	--	Cellular Component: membrane (GO:0016020);;	--	General function prediction only	Root hair defective 3 GTP-binding protein (RHD3)	Protein ROOT HAIR DEFECTIVE 3 OS=Arabidopsis thaliana OX=3702 GN=RHD3 PE=1 SV=1	Cytoskeleton	hypothetical protein LSAT_4X95121 [Lactuca sativa]
c62781.graph_c0	595.67	90.95	79	13.14	165.33	24.3	8.09007e-12	-1.52853	down	6.80181e-150	-3.13584	down	5.86169e-05	0.753151	normal	--	Biological Process: defense response to insect (GO:0002213);; Molecular Function: serine-type endopeptidase inhibitor activity (GO:0004867);; Biological Process: response to wounding (GO:0009611);; Biological Process: negative regulation of endopeptidase activity (GO:0010951);; Biological Process: defense response to fungus (GO:0050832);;	--	--	Potato inhibitor I family	Proteinase inhibitor OS=Linum usitatissimum OX=4006 PE=1 SV=1	Function unknown	inhibitor of trypsin and hageman factor-like [Lactuca sativa]
c62818.graph_c0	35	2.1	12.33	0.83	10.33	0.64	0.000997568	-1.14618	down	2.70804e-05	-1.39784	down	0.961088	0.0360734	normal	--	Cellular Component: integral component of membrane (GO:0016021);;	--	--	Late embryogenesis abundant protein	NDR1/HIN1-like protein 6 OS=Arabidopsis thaliana OX=3702 GN=NHL6 PE=1 SV=1	Function unknown	NDR1/HIN1-like protein 6 [Helianthus annuus]
c62823.graph_c0	115	16.27	17	2.77	24.67	3.51	2.42898e-17	-1.86937	down	1.01388e-31	-2.68874	down	0.605856	0.314343	normal	--	--	--	--	--	--	--	hypothetical protein LSAT_0X12421 [Lactuca sativa]
c63079.graph_c0	37.67	2.16	2.33	0.18	5	0.32	6.25202e-07	-1.66712	down	1.57663e-12	-2.4609	down	0.842476	0.0951966	normal	--	Cellular Component: integral component of membrane (GO:0016021);;	--	--	--	--	Function unknown	uncharacterized protein LOC111891798 [Lactuca sativa]
c63122.graph_c0	56	1.63	0.33	0.01	0.33	0.01	3.67757e-22	-3.00301	down	5.18961e-27	-3.55229	down	0.984593	0.00364631	normal	--	Cellular Component: integral component of membrane (GO:0016021);;	--	--	--	--	Function unknown	uncharacterized protein LOC110937164 [Helianthus annuus]
c63140.graph_c1	24.67	0.52	1.67	0.04	0.67	0.01	2.58965e-07	-1.77311	down	3.5549e-08	-2.05379	down	0.948214	-0.0141281	normal	Transcription	Cellular Component: integral component of membrane (GO:0016021);;	--	General function prediction only	Leucine rich repeat;; Leucine Rich repeats (2 copies);; Leucine Rich Repeat	Receptor-like protein EIX2 OS=Solanum lycopersicum OX=4081 GN=EIX2 PE=1 SV=2	Function unknown	LRR receptor-like serine/threonine-protein kinase FLS2 [Helianthus annuus]
c63248.graph_c0	49.67	2.82	155	9.93	122.33	6.98	7.8009e-10	1.23058	up	1.16272e-10	1.2228	up	0.984593	0.0250769	normal	--	Cellular Component: integral component of membrane (GO:0016021);; Molecular Function: transferase activity, transferring glycosyl groups (GO:0016757);;	K13680|4.86147e-94|jcu:105648275|K13680 beta-mannan synthase [EC:2.4.1.32] | (RefSeq) glucomannan 4-beta-mannosyltransferase 9-like	--	--	Glucomannan 4-beta-mannosyltransferase 9 OS=Arabidopsis thaliana OX=3702 GN=CSLA9 PE=2 SV=1	Cell wall/membrane/envelope biogenesis	glucomannan 4-beta-mannosyltransferase 9-like [Helianthus annuus]
c63335.graph_c0	111.33	3.89	4	0.16	4	0.15	6.59698e-36	-3.34465	down	2.90129e-43	-3.83745	down	0.942596	0.030252	normal	Carbohydrate transport and metabolism	Molecular Function: UDP-glucosyltransferase activity (GO:0035251);; Biological Process: (-)-secologanin biosynthetic process (GO:1900994);;	--	--	UDP-glucoronosyl and UDP-glucosyl transferase	7-deoxyloganetin glucosyltransferase OS=Catharanthus roseus OX=4058 GN=UGT85A23 PE=1 SV=1	Function unknown	UDP-glucuronosyl/UDP-glucosyltransferase [Cynara cardunculus var. scolymus]
c63389.graph_c0	59	4.9	1.33	0.14	2	0.2	3.69579e-20	-2.78668	down	3.27652e-26	-3.41441	down	0.877705	0.0261211	normal	--	--	K15095|7.95482e-56|mus:103984761|K15095 (+)-neomenthol dehydrogenase [EC:1.1.1.208] | (RefSeq) uncharacterized protein LOC103984761	Secondary metabolites biosynthesis, transport and catabolism	--	Salutaridine reductase OS=Papaver bracteatum OX=215227 GN=SALR PE=1 SV=1	Function unknown	(+)-neomenthol dehydrogenase-like [Helianthus annuus]
c63485.graph_c0	24	2.56	7.33	0.98	2.67	0.29	0.000153049	-1.38376	down	0.00416335	-1.19073	down	0.842476	-0.102181	normal	--	--	--	--	--	--	--	--
c63520.graph_c0	36.33	3.29	5.33	0.54	3.33	0.3	3.33931e-09	-1.93746	down	2.57483e-10	-2.11788	down	0.955373	-0.025365	normal	--	--	--	--	--	--	--	--
c63522.graph_c0	119.67	8.14	7.67	0.36	5.33	0.21	2.32336e-35	-3.25435	down	5.67616e-12	-2.44701	down	0.974977	-0.0224143	normal	--	Cellular Component: plasma membrane (GO:0005886);; Biological Process: transport (GO:0006810);; Molecular Function: transmembrane transporter activity (GO:0022857);;	--	--	EamA-like transporter family	WAT1-related protein At2g39510 OS=Arabidopsis thaliana OX=3702 GN=At2g39510 PE=2 SV=1	Function unknown	WAT1-related protein At2g39510-like [Helianthus annuus]
c63568.graph_c0	287.67	20.71	166.33	13.87	131.33	9.52	6.22207e-16	-1.02831	down	1.65585e-18	-1.07515	down	0.984593	0.0164266	normal	--	Biological Process: flavonoid metabolic process (GO:0009812);; Molecular Function: UDP-glucosyltransferase activity (GO:0035251);;	--	--	--	UDP-glycosyltransferase 76E4 OS=Arabidopsis thaliana OX=3702 GN=UGT76E4 PE=2 SV=1	Function unknown	glycosyltransferase UGT95A1 [Pilosella officinarum]
c63600.graph_c0	15	1.27	2.67	0.22	1.67	0.14	0.00700957	-1.05613	down	0.00154691	-1.31981	down	0.984593	-0.00832637	normal	Cell wall/membrane/envelope biogenesis	Molecular Function: protein serine/threonine kinase activity (GO:0004674);; Molecular Function: ATP binding (GO:0005524);; Cellular Component: plasma membrane (GO:0005886);; Biological Process: protein phosphorylation (GO:0006468);; Biological Process: defense response (GO:0006952);; Cellular Component: plasmodesma (GO:0009506);; Cellular Component: integral component of membrane (GO:0016021);; B…	--	--	Protein kinase domain;; Protein tyrosine kinase	Receptor-like serine/threonine-protein kinase SD1-7 OS=Arabidopsis thaliana OX=3702 GN=SD17 PE=1 SV=1	Signal transduction mechanisms	G-type lectin S-receptor-like serine/threonine-protein kinase At4g27290 isoform X3 [Lactuca sativa]
c63679.graph_c0	125	8.35	9.33	0.72	8.33	0.6	3.00688e-09	-1.98479	down	6.80477e-41	-3.36444	down	0.947337	0.0379548	normal	--	Cellular Component: integral component of membrane (GO:0016021);; Molecular Function: heme binding (GO:0020037);; Molecular Function: metal ion binding (GO:0046872);;	--	Energy production and conversion	Cytochrome b5-like Heme/Steroid binding domain	Cytochrome b5 isoform E OS=Arabidopsis thaliana OX=3702 GN=CYTB5-E PE=1 SV=2	--	cytochrome b5, heme-binding site-containing protein [Cynara cardunculus var. scolymus]
c63686.graph_c0	82	13.04	19.33	3.59	17	2.83	1.7664e-12	-1.78535	down	1.74881e-17	-2.06997	down	0.927232	0.061381	normal	--	Biological Process: response to stress (GO:0006950);;	--	--	Late embryogenesis abundant protein	Protein SENESCENCE-ASSOCIATED GENE 21, mitochondrial OS=Arabidopsis thaliana OX=3702 GN=SAG21 PE=2 SV=1	Function unknown	protein SENESCENCE-ASSOCIATED GENE 21, mitochondrial-like [Helianthus annuus]
c63742.graph_c0	728.67	83.35	23.67	3.09	22.33	2.69	4.44942e-174	-4.55637	down	1.80369e-205	-4.93271	down	0.842476	0.120804	normal	Lipid transport and metabolism	Biological Process: lipid metabolic process (GO:0006629);; Cellular Component: integral component of membrane (GO:0016021);; Molecular Function: oxidoreductase activity, acting on paired donors, with oxidation of a pair of donors resulting in the reduction of molecular oxygen to two molecules of water (GO:0016717);; Biological Process: oxidation-reduction process (GO:0055114);;	K10256|4.01111e-34|cit:102611163|K10256 omega-6 fatty acid desaturase / acyl-lipid omega-6 desaturase (Delta-12 desaturase) [EC:1.14.19.6 1.14.19.22] | (RefSeq) delta(12)-fatty-acid desaturase FAD2	--	Domain of unknown function (DUF3474)	Delta(12) fatty acid desaturase FAD2 OS=Calendula officinalis OX=41496 GN=FAD2 PE=2 SV=1	Lipid transport and metabolism	delta(12)-fatty-acid desaturase FAD2-like [Helianthus annuus]
c63758.graph_c0	87.33	7.22	16.33	1.56	17.67	1.47	4.21093e-14	-1.85099	down	1.59555e-21	-2.33942	down	0.842476	0.146785	normal	--	--	--	--	--	--	--	hypothetical protein LSAT_1X47621 [Lactuca sativa]
c63778.graph_c0	22	1.98	7.67	0.9	4	0.71	0.00151848	-1.2069	down	0.00713634	-1.13124	down	0.842476	-0.0664982	normal	--	--	--	--	--	--	--	--
c64047.graph_c0	63	7.12	25.67	3.22	22	2.51	1.86118e-05	-1.19434	down	1.10513e-07	-1.40004	down	0.944045	0.0544886	normal	--	--	--	--	--	--	--	hypothetical protein LSAT_2X107521 [Lactuca sativa]
c64250.graph_c0	18.33	2.19	0.33	0.03	0	0	2.68405e-06	-1.61733	down	1.29648e-07	-1.99242	down	--	--	--	--	Cellular Component: integral component of membrane (GO:0016021);; Molecular Function: transferase activity (GO:0016740);;	--	--	Nucleotide-diphospho-sugar transferase	Uncharacterized protein At4g15970 OS=Arabidopsis thaliana OX=3702 GN=At4g15970 PE=2 SV=1	Function unknown	uncharacterized protein At4g15970-like [Lactuca sativa]
c64322.graph_c0	15.67	1.32	0	0	0	0	4.53805e-05	-1.41891	down	1.15369e-06	-1.84575	down	--	--	--	--	--	--	--	--	--	--	--
c64435.graph_c0	45	1.88	6	0.25	4.67	0.17	5.19574e-11	-2.04443	down	3.19705e-13	-2.31092	down	0.998702	0.000325606	normal	Signal transduction mechanisms	--	--	General function prediction only	Ankyrin repeats (3 copies);; Ankyrin repeats (many copies);; Ankyrin repeat;; Ankyrin repeat;; Ankyrin repeats (many copies)	--	Function unknown	uncharacterized protein LOC111881632 [Lactuca sativa]
c64519.graph_c0	163.67	13.56	25.67	2.49	40.33	3.37	4.39061e-22	-1.781	down	9.78199e-42	-2.71149	down	0.078238	0.467871	normal	--	--	--	--	--	--	Function unknown	hypothetical protein LSAT_8X131900 [Lactuca sativa]
c64555.graph_c0	62.67	4.14	8	0.6	11	0.74	8.62775e-11	-1.83133	down	3.15409e-18	-2.53428	down	0.842476	0.16301	normal	--	--	--	--	--	--	Function unknown	heavy metal-associated isoprenylated plant protein 41-like [Helianthus annuus]
c64565.graph_c0	14.33	0.89	1	0.07	1.33	0.08	0.00434407	-1.09135	down	0.000118939	-1.52684	down	0.945606	0.015204	normal	--	--	--	--	--	--	--	--
c64594.graph_c0	232.67	14.67	7	0.48	6.33	0.41	6.44149e-69	-4.0784	down	1.11268e-79	-4.49243	down	0.9406	0.0381449	normal	--	Molecular Function: isomerase activity (GO:0016853);;	K01859|5.59597e-60|gra:105783554|K01859 chalcone isomerase [EC:5.5.1.6] | (RefSeq) chalcone--flavonone isomerase	--	Chalcone-flavanone isomerase	Chalcone--flavonone isomerase OS=Saussurea medusa OX=137893 GN=CHI PE=2 SV=1	Carbohydrate transport and metabolism	RecName: Full=Chalcone--flavonone isomerase; Short=Chalcone isomerase
c64631.graph_c0	103.67	8.58	48.33	4.5	43.33	3.62	2.57466e-06	-1.05707	down	6.41573e-10	-1.31009	down	0.842476	0.129874	normal	--	Cellular Component: integral component of membrane (GO:0016021);;	--	--	Protein of unknown function (DUF679)	Protein DMP4 OS=Arabidopsis thaliana OX=3702 GN=DMP4 PE=2 SV=1	Function unknown	Protein of unknown function DUF679 [Cynara cardunculus var. scolymus]
c64637.graph_c1	20	2.12	0	0	0.67	0.07	1.09136e-05	-1.54678	down	1.13181e-08	-2.13115	down	0.842476	0.0158369	normal	Signal transduction mechanisms	Molecular Function: acid phosphatase activity (GO:0003993);; Cellular Component: integral component of membrane (GO:0016021);; Biological Process: dephosphorylation (GO:0016311);; Molecular Function: metal ion binding (GO:0046872);;	--	Carbohydrate transport and metabolism	Calcineurin-like phosphoesterase	Probable purple acid phosphatase 20 OS=Arabidopsis thaliana OX=3702 GN=PAP20 PE=2 SV=1	Function unknown	hypothetical protein LSAT_1X48201 [Lactuca sativa]
c64637.graph_c2	12.67	1.32	0.67	0.08	1	0.08	0.00588992	-1.04304	down	0.000261732	-1.45143	down	0.981541	0.00677125	normal	--	Molecular Function: acid phosphatase activity (GO:0003993);; Biological Process: dephosphorylation (GO:0016311);; Molecular Function: metal ion binding (GO:0046872);;	--	Carbohydrate transport and metabolism	Iron/zinc purple acid phosphatase-like protein C	Probable purple acid phosphatase 20 OS=Arabidopsis thaliana OX=3702 GN=PAP20 PE=2 SV=1	Function unknown	probable purple acid phosphatase 20 [Helianthus annuus]
c64643.graph_c0	153.67	10.24	28.67	2.21	23.67	1.61	4.87856e-30	-2.31224	down	7.25304e-37	-2.49528	down	0.968145	0.0403404	normal	--	--	--	--	--	--	--	hypothetical protein LSAT_2X113920 [Lactuca sativa]
c64680.graph_c0	129.67	44.13	2.33	0.98	20.67	7.31	1.89495e-23	-2.2132	down	8.42717e-52	-4.29921	down	0.000338487	0.564045	normal	--	Cellular Component: extracellular region (GO:0005576);; Molecular Function: oxidoreductase activity (GO:0016491);; Biological Process: single-organism metabolic process (GO:0044710);; Molecular Function: metal ion binding (GO:0046872);;	K05909|2.75116e-28|spen:107024584|K05909 laccase [EC:1.10.3.2] | (RefSeq) laccase-7-like	Secondary metabolites biosynthesis, transport and catabolism	--	Laccase-8 OS=Arabidopsis thaliana OX=3702 GN=LAC8 PE=2 SV=1	Secondary metabolites biosynthesis, transport and catabolism	laccase-7 [Helianthus annuus]
c64713.graph_c0	610.33	34.53	51.67	3.33	48.33	2.77	1.95365e-136	-3.40534	down	3.47927e-171	-3.72995	down	0.842476	0.163546	normal	--	Molecular Function: DNA binding (GO:0003677);;	K09422|4.43269e-50|mtr:MTR_0251s0050|K09422 myb proto-oncogene protein, plant | (RefSeq) myb-related transcription factor	Transcription	Myb-like DNA-binding domain;; Myb-like DNA-binding domain	Transcription factor MYB14 OS=Arabidopsis thaliana OX=3702 GN=MYB14 PE=2 SV=1	Transcription	transcription factor WER-like [Helianthus annuus]
c64774.graph_c0	17.33	5.25	2.33	0.85	1.67	0.47	0.000552305	-1.28118	down	7.65556e-05	-1.56371	down	0.984593	-0.00806601	normal	--	--	--	--	--	--	Function unknown	uncharacterized protein LOC110908196 isoform X2 [Helianthus annuus]
c64792.graph_c0	69.33	3.71	8	0.5	7	0.37	3.77539e-17	-2.36332	down	6.32007e-21	-2.6762	down	0.984593	0.0179114	normal	--	--	--	--	--	--	Function unknown	hypothetical protein Ccrd_016447 [Cynara cardunculus var. scolymus]
c64856.graph_c0	45.33	4.54	2.67	0.33	4.67	0.5	8.7119e-11	-2.03058	down	6.59562e-17	-2.76033	down	0.842476	0.0817174	normal	--	Molecular Function: ATP binding (GO:0005524);; Cellular Component: integral component of membrane (GO:0016021);; Molecular Function: ATPase activity, coupled to transmembrane movement of substances (GO:0042626);; Biological Process: transmembrane transport (GO:0055085);;	K05658|4.37179e-59|vvi:100267452|K05658 ATP-binding cassette, subfamily B (MDR/TAP), member 1 [EC:3.6.3.44] | (RefSeq) ABC transporter B family member 11	Secondary metabolites biosynthesis, transport and catabolism	ABC transporter transmembrane region	ABC transporter B family member 12 OS=Arabidopsis thaliana OX=3702 GN=ABCB12 PE=2 SV=2	Defense mechanisms	LOW QUALITY PROTEIN: ABC transporter B family member 11-like [Lactuca sativa]
c65086.graph_c0	67.67	3.21	2	0.11	23.33	1.12	8.99688e-06	-1.20158	down	2.46152e-28	-3.45143	down	5.80151e-06	0.701867	normal	Posttranslational modification, protein turnover, chaperones	Molecular Function: cysteine-type endopeptidase activity (GO:0004197);; Cellular Component: extracellular space (GO:0005615);; Cellular Component: lysosome (GO:0005764);; Biological Process: proteolysis involved in cellular protein catabolic process (GO:0051603);;	K16292|0|pmum:103337980|K16292 KDEL-tailed cysteine endopeptidase [EC:3.4.22.-] | (RefSeq) vignain-like	Posttranslational modification, protein turnover, chaperones	Papain family cysteine protease;; Cathepsin propeptide inhibitor domain (I29);; Peptidase C1-like family	Vignain OS=Vigna mungo OX=3915 PE=1 SV=1	Posttranslational modification, protein turnover, chaperones	putative cysteine proteinases superfamily protein [Helianthus annuus]
c65088.graph_c0	20	1.99	3	0.43	3.67	0.47	0.00477257	-1.11112	down	6.68037e-05	-1.57279	down	0.842476	0.0441485	normal	--	Molecular Function: binding (GO:0005488);;	K04733|4.64863e-37|sot:102597718|K04733 interleukin-1 receptor-associated kinase 4 [EC:2.7.11.1] | (RefSeq) wall-associated receptor kinase-like 1	--	--	Wall-associated receptor kinase-like 6 OS=Arabidopsis thaliana OX=3702 GN=WAKL6 PE=2 SV=2	Signal transduction mechanisms	putative concanavalin A-like lectin/glucanase domain, Serine/threonine-protein kinase, Ulk1/Ulk2 [Helianthus annuus]
c65169.graph_c0	39.67	3.22	2.33	0.19	3	0.26	4.84475e-10	-2.02752	down	2.91257e-14	-2.60733	down	0.842476	0.0423625	normal	--	--	--	--	--	--	--	--
c65186.graph_c0	234	8.26	50.33	2.03	51	1.8	1.10227e-35	-1.98967	down	2.68524e-53	-2.40308	down	0.842476	0.227441	normal	Cell cycle control, cell division, chromosome partitioning	Molecular Function: ubiquitin-protein transferase activity (GO:0004842);; Biological Process: protein ubiquitination (GO:0016567);;	--	--	U-box domain	E3 ubiquitin-protein ligase PUB24 OS=Arabidopsis thaliana OX=3702 GN=PUB24 PE=1 SV=1	Posttranslational modification, protein turnover, chaperones	Armadillo-like helical [Cynara cardunculus var. scolymus]
c65248.graph_c0	24	2.41	2	0.38	3	0.37	4.98033e-05	-1.4551	down	1.23008e-07	-1.97135	down	0.842551	0.0409155	normal	--	--	--	--	--	--	--	hypothetical protein LSAT_3X57261 [Lactuca sativa]
c65250.graph_c0	573.67	27.32	278.67	14.94	262.67	12.43	1.573e-31	-1.04276	down	9.65639e-55	-1.35056	down	0.201436	0.260947	normal	Nucleotide transport and metabolism	Molecular Function: guanylate kinase activity (GO:0004385);; Biological Process: phosphorylation (GO:0016310);; Biological Process: GMP metabolic process (GO:0046037);; Biological Process: GDP metabolic process (GO:0046710);;	K00942|4.09848e-103|sly:101246321|K00942 guanylate kinase [EC:2.7.4.8] | (RefSeq) guanylate kinase	Nucleotide transport and metabolism	Guanylate kinase;; Kelch motif;; Kelch motif	Guanylate kinase 2 OS=Arabidopsis thaliana OX=3702 GN=GK-2 PE=2 SV=1	Nucleotide transport and metabolism	guanylate kinase 2-like [Lactuca sativa]
c65386.graph_c1	120.33	1.89	70.33	1.44	51.33	0.99	1.22005e-07	-1.06112	down	9.0033e-08	-1.01744	down	0.934637	-0.0612358	normal	--	--	K07466|0|pxb:103962959|K07466 replication factor A1 | (RefSeq) uncharacterized LOC103962959	Cell cycle control, cell division, chromosome partitioning	PIF1-like helicase	Replication protein A 70 kDa DNA-binding subunit B OS=Oryza sativa subsp. japonica OX=39947 GN=RPA1B PE=1 SV=1	Function unknown	uncharacterized protein LOC110866959 [Helianthus annuus]
c65396.graph_c0	169.67	14.21	75	7.28	56.67	4.8	1.29604e-14	-1.38991	down	1.64737e-17	-1.40875	down	0.984593	-0.0261243	normal	--	Molecular Function: DNA binding (GO:0003677);; Molecular Function: transcription factor activity, sequence-specific DNA binding (GO:0003700);; Cellular Component: nucleus (GO:0005634);; Biological Process: regulation of transcription, DNA-templated (GO:0006355);;	--	--	AP2 domain	Ethylene-responsive transcription factor 9 OS=Arabidopsis thaliana OX=3702 GN=ERF9 PE=2 SV=1	Transcription	ethylene-responsive transcription factor 4 [Artemisia annua]
c65470.graph_c0	18.33	1.02	2	0.11	3.33	0.17	0.0099741	-1.03696	down	6.94581e-05	-1.57508	down	0.842476	0.0482417	normal	--	Cellular Component: integral component of membrane (GO:0016021);;	--	Lipid transport and metabolism	GNS1/SUR4 family	Elongation of fatty acids protein 3-like OS=Arabidopsis thaliana OX=3702 GN=HOS3 PE=2 SV=1	Lipid transport and metabolism	elongation of fatty acids protein 3-like [Lactuca sativa]
c65603.graph_c0	129.67	24.53	73	16.05	57.33	11.02	7.26274e-07	-1.00404	down	2.2011e-07	-1.05171	down	0.984593	0.00976144	normal	--	--	--	--	--	--	--	--
c65717.graph_c0	65.33	3.59	3.67	0.19	2.33	0.13	5.26544e-21	-2.81529	down	3.35813e-24	-3.12157	down	0.984593	-0.00402359	normal	Secondary metabolites biosynthesis, transport and catabolism	Molecular Function: oxidoreductase activity, acting on single donors with incorporation of molecular oxygen, incorporation of two atoms of oxygen (GO:0016702);; Biological Process: oxidation-reduction process (GO:0055114);;	K17913|0|pop:POPTR_0006s25490g|K17913 carlactone synthase / all-trans-10'-apo-beta-carotenal 13,14-cleaving dioxygenase [EC:1.13.11.69 1.13.11.70] | (RefSeq) POPTRDRAFT_561749; hypothetical protein	Secondary metabolites biosynthesis, transport and catabolism	Retinal pigment epithelial membrane protein	Carotenoid cleavage dioxygenase 8 homolog B, chloroplastic OS=Oryza sativa subsp. japonica OX=39947 GN=CCD8B PE=1 SV=1	Secondary metabolites biosynthesis, transport and catabolism	carotenoid cleavage dioxygenase 8 [Chrysanthemum x morifolium]
c65734.graph_c0	36.67	7.9	9.33	2.27	10.33	2.31	0.000295417	-1.21812	down	2.36536e-07	-1.70346	down	0.842476	0.109355	normal	--	--	--	--	PB1 domain	--	Function unknown	NIN-like protein, partial [Chrysanthemum x morifolium]
c65844.graph_c0	806	83.2	327.33	39.27	337	35.6	5.76996e-15	-1.12172	down	7.26967e-24	-1.52956	down	0.00433881	0.367698	normal	--	--	--	--	--	--	--	hypothetical protein HannXRQ_Chr13g0387051 [Helianthus annuus]
c65876.graph_c0	40	2.97	9	0.8	12.33	0.91	0.000790113	-1.14273	down	2.99224e-07	-1.73511	down	0.842476	0.147015	normal	--	--	--	--	Transposase family tnp2	--	Function unknown	hypothetical protein HannXRQ_Chr05g0158791 [Helianthus annuus]
c65922.graph_c0	49.33	6.49	26.33	3.87	18	2.43	0.000570658	-1.07273	down	0.000503579	-1.05262	down	0.950249	-0.0468764	normal	Cell wall/membrane/envelope biogenesis	Cellular Component: integral component of membrane (GO:0016021);;	K08678|5.27128e-51|tcc:TCM_004657|K08678 UDP-glucuronate decarboxylase [EC:4.1.1.35] | (RefSeq) NAD(P)-binding Rossmann-fold superfamily protein isoform 1	--	NAD dependent epimerase/dehydratase family;; GDP-mannose 4,6 dehydratase;; 3-beta hydroxysteroid dehydrogenase/isomerase family	UDP-glucuronic acid decarboxylase 4 OS=Arabidopsis thaliana OX=3702 GN=UXS4 PE=2 SV=1	Cell wall/membrane/envelope biogenesis	UDP-glucuronic acid decarboxylase 2-like [Lactuca sativa]
c65938.graph_c0	27.67	1.1	1	0.05	1.33	0.06	1.5689e-07	-1.80198	down	3.80879e-11	-2.39177	down	0.942031	0.0159855	normal	--	--	--	--	WRKY DNA -binding domain	WRKY transcription factor 6 OS=Arabidopsis thaliana OX=3702 GN=WRKY6 PE=1 SV=1	Transcription	WRKY transcription factor 6-like [Helianthus annuus]
c66115.graph_c0	21	0.56	2.67	0.08	2.33	0.06	0.000567306	-1.28512	down	1.45867e-05	-1.67731	down	0.984593	0.00992115	normal	Transcription	--	--	--	Leucine rich repeat;; Leucine Rich repeats (2 copies);; Leucine Rich Repeat;; Leucine Rich repeat	MDIS1-interacting receptor like kinase 2 OS=Arabidopsis thaliana OX=3702 GN=MIK2 PE=1 SV=3	Function unknown	MDIS1-interacting receptor like kinase 2-like [Lactuca sativa]
c66143.graph_c1	31	4.16	6	0.9	9	0.9	0.00177579	-1.1365	down	1.50384e-07	-1.82292	down	0.842476	0.129148	normal	--	--	--	--	--	--	--	uncharacterized protein LOC110882820 [Helianthus annuus]
c66167.graph_c0	70.67	4.83	3	0.23	5	0.34	1.13879e-19	-2.60147	down	6.38659e-28	-3.35341	down	0.842476	0.0786135	normal	--	Molecular Function: DNA binding (GO:0003677);; Molecular Function: transcription factor activity, sequence-specific DNA binding (GO:0003700);; Cellular Component: nucleus (GO:0005634);; Biological Process: regulation of transcription, DNA-templated (GO:0006355);;	--	--	AP2 domain	Ethylene-responsive transcription factor ERF098 OS=Arabidopsis thaliana OX=3702 GN=ERF098 PE=1 SV=1	Transcription	ethylene-responsive transcription factor ERF098-like [Lactuca sativa]
c66170.graph_c0	59.33	3.94	1	0.16	4	0.41	4.36065e-16	-2.4441	down	1.92865e-25	-3.4089	down	0.842476	0.0903693	normal	--	Cellular Component: plasma membrane (GO:0005886);; Biological Process: carbohydrate transport (GO:0008643);; Cellular Component: integral component of membrane (GO:0016021);;	K15382|2.73107e-110|sly:101265550|K15382 solute carrier family 50 (sugar transporter) | (RefSeq) bidirectional sugar transporter SWEET12	General function prediction only	Sugar efflux transporter for intercellular exchange	Bidirectional sugar transporter SWEET11 OS=Arabidopsis thaliana OX=3702 GN=SWEET11 PE=1 SV=1	Intracellular trafficking, secretion, and vesicular transport	SWEET sugar transporter [Cynara cardunculus var. scolymus]
c66190.graph_c0	70.67	8.69	14.67	2.17	13.67	1.8	8.29971e-11	-1.77033	down	3.58524e-15	-2.11699	down	0.889286	0.0693033	normal	--	Biological Process: vesicle docking involved in exocytosis (GO:0006904);;	K15292|5.2062e-83|sind:105155625|K15292 syntaxin-binding protein 1 | (RefSeq) SNARE-interacting protein KEULE-like	Intracellular trafficking, secretion, and vesicular transport	Sec1 family	SNARE-interacting protein KEULE OS=Arabidopsis thaliana OX=3702 GN=KEU PE=1 SV=2	Intracellular trafficking, secretion, and vesicular transport	SNARE-interacting protein KEULE-like [Helianthus annuus]
c66207.graph_c2	83.33	3.26	5	0.25	6	0.27	6.97696e-23	-2.69363	down	8.37116e-31	-3.29409	down	0.842476	0.0734155	normal	Signal transduction mechanisms	Molecular Function: kinase activity (GO:0016301);;	K04733|1.49969e-46|sind:105172839|K04733 interleukin-1 receptor-associated kinase 4 [EC:2.7.11.1] | (RefSeq) G-type lectin S-receptor-like serine/threonine-protein kinase CES101	--	Protein tyrosine kinase	Cysteine-rich receptor-like protein kinase 27 OS=Arabidopsis thaliana OX=3702 GN=CRK27 PE=3 SV=2	--	cysteine-rich receptor-like protein kinase 40 isoform X2 [Helianthus annuus]
c66232.graph_c1	291.33	10.07	14.67	0.57	24.33	0.86	1.08219e-69	-3.18126	down	2.67016e-93	-4.15274	down	0.361844	0.344455	normal	Secondary metabolites biosynthesis, transport and catabolism	Biological Process: response to light stimulus (GO:0009416);; Biological Process: flavonoid biosynthetic process (GO:0009813);; Molecular Function: L-ascorbic acid binding (GO:0031418);; Molecular Function: naringenin 3-dioxygenase activity (GO:0045486);; Molecular Function: metal ion binding (GO:0046872);; Biological Process: oxidation-reduction process (GO:0055114);;	K00475|0|vvi:100253950|K00475 naringenin 3-dioxygenase [EC:1.14.11.9] | (RefSeq) flavanone 3-dioxygenase-like	--	2OG-Fe(II) oxygenase superfamily;; non-haem dioxygenase in morphine synthesis N-terminal	Naringenin,2-oxoglutarate 3-dioxygenase OS=Callistephus chinensis OX=13379 GN=FHT PE=2 SV=1	Function unknown	flavanone 3-hydroxylase [Nicotiana tabacum]
c66299.graph_c0	390.33	52.5	36	5.52	42.67	5.72	6.4075e-86	-2.93733	down	4.6816e-116	-3.55434	down	0.679735	0.317323	normal	--	Molecular Function: copper ion binding (GO:0005507);; Molecular Function: oxidoreductase activity, oxidizing metal ions (GO:0016722);; Biological Process: lignin catabolic process (GO:0046274);; Cellular Component: apoplast (GO:0048046);; Molecular Function: hydroquinone:oxygen oxidoreductase activity (GO:0052716);; Biological Process: oxidation-reduction process (GO:0055114);;	K05909|6.82626e-84|sind:105174721|K05909 laccase [EC:1.10.3.2] | (RefSeq) laccase-7	Secondary metabolites biosynthesis, transport and catabolism	Multicopper oxidase;; Multicopper oxidase	Laccase-7 OS=Arabidopsis thaliana OX=3702 GN=LAC7 PE=2 SV=1	Secondary metabolites biosynthesis, transport and catabolism	Cupredoxin [Cynara cardunculus var. scolymus]
c66359.graph_c0	19.67	0.53	0	0	4	0.11	0.00726738	-1.0729	down	6.38168e-09	-2.16265	down	0.678633	0.125442	normal	--	Molecular Function: transferase activity, transferring acyl groups other than amino-acyl groups (GO:0016747);;	--	--	Transferase family	Hydroxycinnamoyltransferase 1 OS=Oryza sativa subsp. japonica OX=39947 GN=HCT1 PE=2 SV=1	Function unknown	hydroxycinnamoyltransferase 1-like [Lactuca sativa]
c66369.graph_c2	24.67	1.56	7	0.51	5	0.3	0.000771757	-1.2502	down	0.0004658	-1.35879	down	0.984593	-0.0204673	normal	--	Molecular Function: metal ion binding (GO:0046872);;	--	General function prediction only	C2H2-type zinc finger;; C2H2-type zinc finger;; Zinc-finger double-stranded RNA-binding	Zinc finger protein ZAT11 OS=Arabidopsis thaliana OX=3702 GN=ZAT11 PE=2 SV=1	Function unknown	Zinc finger, C2H2 [Cynara cardunculus var. scolymus]
c66377.graph_c0	103.67	4.97	12.67	0.69	7.33	0.35	7.24168e-28	-2.84772	down	3.5338e-30	-2.82621	down	0.842476	-0.0738431	normal	--	--	K09422|4.3137e-117|pop:POPTR_0010s15970g|K09422 myb proto-oncogene protein, plant | (RefSeq) POPTRDRAFT_566874; hypothetical protein	Transcription	Myb-like DNA-binding domain;; Myb-like DNA-binding domain	Transcription factor MYB78 OS=Arabidopsis thaliana OX=3702 GN=MYB78 PE=2 SV=1	Transcription	cold- and ABA-responsive R2R3 MYB transciption factor 5 [Cichorium intybus]
c66636.graph_c0	41.33	1.5	10.67	0.43	8	0.27	1.09658e-06	-1.57259	down	4.88134e-08	-1.73687	down	0.984593	-0.0137116	normal	--	--	--	--	Protein of unknown function (DUF642)	--	Function unknown	uncharacterized protein LOC110923546 [Helianthus annuus]
c66655.graph_c0	115.33	12	29	3.4	21.67	2.21	6.0441e-20	-2.02847	down	2.18787e-23	-2.09529	down	0.984593	-0.0214698	normal	--	--	--	--	VQ motif	VQ motif-containing protein 1 OS=Arabidopsis thaliana OX=3702 GN=VQ1 PE=1 SV=1	Function unknown	VQ motif-containing protein 10-like [Lactuca sativa]
c66668.graph_c0	16.33	0.43	0.33	0.01	0	0	3.34345e-05	-1.43956	down	2.58225e-06	-1.79817	down	--	--	--	--	--	--	--	--	--	--	--
c66710.graph_c0	190.67	22.43	46.33	6.29	72.33	8.48	9.10896e-15	-1.25537	down	3.87889e-39	-2.21892	down	0.000884884	0.638	normal	--	--	--	--	--	--	--	--
c66712.graph_c0	156.33	31.48	68.67	15.42	62.67	12.5	2.67078e-11	-1.16155	down	1.81374e-17	-1.42484	down	0.842476	0.157927	normal	--	Cellular Component: integral component of membrane (GO:0016021);;	--	--	Arabinogalactan peptide	Arabinogalactan protein 16 OS=Arabidopsis thaliana OX=3702 GN=AGP16 PE=1 SV=1	Function unknown	Arabinogalactan peptide, AGP [Cynara cardunculus var. scolymus]
c66759.graph_c0	591.67	37.44	178	13.01	154.33	9.76	2.32625e-74	-1.83418	down	5.89234e-91	-2.00616	down	0.842476	0.111634	normal	--	--	--	--	--	--	--	uncharacterized protein LOC111910752 [Lactuca sativa]
c66763.graph_c0	508.67	64.56	159.67	23.23	180	23.26	1.28207e-42	-1.39005	down	1.82239e-80	-1.94491	down	0.00380931	0.45452	normal	--	Molecular Function: serine-type carboxypeptidase activity (GO:0004185);; Biological Process: proteolysis (GO:0006508);;	K16296|1.3719e-20|rcu:8273847|K16296 serine carboxypeptidase-like clade I [EC:3.4.16.-] | (RefSeq) serine carboxypeptidase-like 7	--	Serine carboxypeptidase	Serine carboxypeptidase-like 18 OS=Arabidopsis thaliana OX=3702 GN=SCPL18 PE=2 SV=2	Amino acid transport and metabolism	Peptidase S10, serine carboxypeptidase, partial [Cynara cardunculus var. scolymus]
c66778.graph_c1	39.67	3.42	5.33	0.56	7.67	0.64	7.33235e-06	-1.48247	down	2.93131e-10	-2.12929	down	0.842476	0.105803	normal	--	--	--	--	--	--	--	--
c66786.graph_c0	112	3.38	7	0.23	2.67	0.08	1.0352e-37	-3.52275	down	1.67995e-38	-3.45313	down	0.842476	-0.0694638	normal	--	Molecular Function: transporter activity (GO:0005215);; Biological Process: transport (GO:0006810);; Cellular Component: integral component of membrane (GO:0016021);;	K14638|0|sind:105168762|K14638 solute carrier family 15 (peptide/histidine transporter), member 3/4 | (RefSeq) protein NRT1/ PTR FAMILY 2.10-like	Amino acid transport and metabolism	POT family	Protein NRT1/ PTR FAMILY 2.10 OS=Arabidopsis thaliana OX=3702 GN=NPF2.10 PE=1 SV=3	Amino acid transport and metabolism	protein NRT1/ PTR FAMILY 2.10-like [Helianthus annuus]
c66819.graph_c0	288.67	17.92	99.33	6.88	100	6.23	2.14461e-24	-1.39176	down	8.79929e-40	-1.79119	down	0.666201	0.284052	normal	--	Biological Process: phenylpropanoid biosynthetic process (GO:0009699);; Molecular Function: guiding stereospecific synthesis activity (GO:0042349);;	--	--	Dirigent-like protein	Dirigent protein 19 OS=Arabidopsis thaliana OX=3702 GN=DIR19 PE=2 SV=1	Function unknown	dirigent protein 22-like [Helianthus annuus]
c66888.graph_c2	51	2.37	1.67	0.09	4.33	0.2	1.50761e-13	-2.25049	down	6.17219e-22	-3.14626	down	0.842476	0.105667	normal	--	Cellular Component: membrane (GO:0016020);;	--	General function prediction only	Ankyrin repeats (3 copies);; Ankyrin repeats (many copies);; Ankyrin repeat;; Ankyrin repeats (many copies);; Ankyrin repeat	--	Function unknown	putative actin family, Ankyrin repeat-containing domain protein [Helianthus annuus]
c66941.graph_c0	156	24.21	56	9.92	53.67	8.34	0.00213295	-1.06274	down	2.28828e-21	-1.6872	down	0.842476	0.0986967	normal	Coenzyme transport and metabolism	Molecular Function: catalytic activity (GO:0003824);;	K14652|1.38696e-33|sind:105169255|K14652 3,4-dihydroxy 2-butanone 4-phosphate synthase / GTP cyclohydrolase II [EC:4.1.99.12 3.5.4.25] | (RefSeq) bifunctional riboflavin biosynthesis protein RIBA 1, chloroplastic-like	Coenzyme transport and metabolism	3,4-dihydroxy-2-butanone 4-phosphate synthase	Probable bifunctional riboflavin biosynthesis protein RIBA 1, chloroplastic OS=Oryza sativa subsp. japonica OX=39947 GN=RIBA1 PE=2 SV=1	Coenzyme transport and metabolism	hypothetical protein LSAT_9X116761 [Lactuca sativa]
c66962.graph_c0	1170.33	72.95	224.33	15.99	198.67	12.44	2.53095e-196	-2.4511	down	2.59184e-265	-2.67384	down	0.842476	0.169427	normal	--	Cellular Component: membrane (GO:0016020);;	--	--	Probable lipid transfer	Probable non-specific lipid-transfer protein AKCS9 OS=Vigna unguiculata OX=3917 PE=2 SV=1	Intracellular trafficking, secretion, and vesicular transport	hypothetical protein HannXRQ_Chr09g0262761 [Helianthus annuus]
c66983.graph_c0	292.67	8.38	23.33	0.74	25.67	0.71	1.1981e-25	-2.72076	down	1.25654e-85	-3.64711	down	0.842476	0.178491	normal	--	Molecular Function: transferase activity, transferring acyl groups other than amino-acyl groups (GO:0016747);;	--	--	Transferase family	Vinorine synthase OS=Rauvolfia serpentina OX=4060 GN=ACT PE=1 SV=2	Function unknown	vinorine synthase-like [Helianthus annuus]
c66996.graph_c1	189.67	11.76	84.67	7.97	73.33	5.46	6.86816e-15	-1.22749	down	4.5558e-21	-1.4193	down	0.842476	0.115385	normal	--	--	--	--	--	--	--	--
c67141.graph_c1	85.33	2.23	29	0.89	29.33	0.77	1.36312e-07	-1.25991	down	1.2346e-11	-1.6236	down	0.842476	0.151719	normal	--	--	K19525|0|vvi:100260794|K19525 vacuolar protein sorting-associated protein 13A/C | (RefSeq) uncharacterized LOC100260794	Intracellular trafficking, secretion, and vesicular transport	N-terminal region of Chorein or VPS13	--	Intracellular trafficking, secretion, and vesicular transport	uncharacterized protein LOC110920867 [Helianthus annuus]
c67151.graph_c0	159	10.62	6.67	0.55	10.67	0.66	3.39118e-41	-3.13952	down	8.25546e-57	-3.9861	down	0.842476	0.148996	normal	--	Molecular Function: transcription factor activity, sequence-specific DNA binding (GO:0003700);; Biological Process: regulation of transcription, DNA-templated (GO:0006355);; Molecular Function: sequence-specific DNA binding (GO:0043565);;	--	--	WRKY DNA -binding domain	Probable WRKY transcription factor 75 OS=Arabidopsis thaliana OX=3702 GN=WRKY75 PE=2 SV=1	Transcription	WRKY1 [Chrysanthemum x morifolium]
c67218.graph_c0	57.33	3.75	25.67	1.92	17.67	1.2	2.35329e-05	-1.24793	down	4.80018e-06	-1.25553	down	0.948416	-0.0469712	normal	--	--	--	--	--	--	Function unknown	hypothetical protein HannXRQ_Chr08g0219501 [Helianthus annuus]
c67265.graph_c0	188.67	8.52	58.33	2.99	49	2.24	1.75094e-24	-1.7389	down	7.95134e-31	-1.90283	down	0.911675	0.0712613	normal	--	--	--	--	Protein of unknown function (DUF1645)	--	Function unknown	uncharacterized protein LOC110929379 [Helianthus annuus]
c67334.graph_c0	215	16.84	131.33	11.66	85	6.52	1.33197e-14	-1.21407	down	1.8539e-13	-1.00387	down	0.842476	-0.195794	normal	--	Molecular Function: proline dehydrogenase activity (GO:0004657);; Biological Process: proline catabolic process (GO:0006562);; Biological Process: oxidation-reduction process (GO:0055114);;	K00318|5.3483e-28|bvg:104905171|K00318 proline dehydrogenase [EC:1.5.-.-] | (RefSeq) proline dehydrogenase 2, mitochondrial-like	Amino acid transport and metabolism	--	Proline dehydrogenase 1, mitochondrial OS=Arabidopsis thaliana OX=3702 GN=POX1 PE=1 SV=2	Amino acid transport and metabolism	Proline dehydrogenase [Cynara cardunculus var. scolymus]
c67408.graph_c0	23.67	0.88	1	0.04	0.33	0.01	5.59363e-08	-1.85463	down	2.50065e-09	-2.19866	down	0.94922	-0.00955707	normal	--	Molecular Function: protein serine/threonine kinase activity (GO:0004674);; Molecular Function: ATP binding (GO:0005524);; Biological Process: protein phosphorylation (GO:0006468);; Cellular Component: integral component of membrane (GO:0016021);; Molecular Function: carbohydrate binding (GO:0030246);;	--	Signal transduction mechanisms	Protein kinase domain;; Protein tyrosine kinase	Rust resistance kinase Lr10 OS=Triticum aestivum OX=4565 GN=LRK10 PE=2 SV=1	Signal transduction mechanisms	LEAF RUST 10 DISEASE-RESISTANCE LOCUS RECEPTOR-LIKE PROTEIN KINASE-like 2.5 isoform X1 [Helianthus annuus]
c67499.graph_c0	1096.33	41.12	152.67	6.47	128.67	4.86	8.55947e-223	-2.95934	down	5.68831e-277	-3.11944	down	0.842476	0.104585	normal	--	Molecular Function: transcription factor activity, sequence-specific DNA binding (GO:0003700);; Cellular Component: nucleus (GO:0005634);; Biological Process: regulation of transcription, DNA-templated (GO:0006355);; Molecular Function: sequence-specific DNA binding (GO:0043565);;	K09419|5.06581e-81|sind:105177622|K09419 heat shock transcription factor, other eukaryote | (RefSeq) heat shock factor protein HSF24	Transcription	HSF-type DNA-binding	Heat shock factor protein HSF24 OS=Solanum peruvianum OX=4082 GN=HSF24 PE=2 SV=1	Transcription	heat shock factor protein HSF24-like [Lactuca sativa]
c67579.graph_c0	552.33	32.95	247	16.76	198.33	12.01	2.687e-37	-1.36527	down	2.42995e-54	-1.45975	down	0.890572	0.0567079	normal	--	Cellular Component: integral component of membrane (GO:0016021);;	--	--	--	--	Function unknown	hypothetical protein HannXRQ_Chr17g0556321 [Helianthus annuus]
c67594.graph_c0	1234.33	84.82	469.67	37.19	411.67	28.34	1.16757e-119	-1.50722	down	2.53643e-158	-1.70019	down	0.755015	0.160151	normal	Transcription	Biological Process: MAPK cascade (GO:0000165);; Molecular Function: protein kinase activity (GO:0004672);; Cellular Component: membrane (GO:0016020);; Molecular Function: oxidoreductase activity (GO:0016491);;	--	--	Leucine rich repeat;; Leucine Rich repeats (2 copies);; Leucine Rich Repeat	Probable LRR receptor-like serine/threonine-protein kinase At1g53430 OS=Arabidopsis thaliana OX=3702 GN=At1g53430 PE=1 SV=1	Function unknown	probable LRR receptor-like serine/threonine-protein kinase At1g53430 [Helianthus annuus]
c67594.graph_c1	339.67	58.89	130.67	26.27	114	19.74	1.09888e-31	-1.46173	down	3.7559e-44	-1.64863	down	0.842476	0.118511	normal	--	Molecular Function: protein kinase activity (GO:0004672);; Molecular Function: ATP binding (GO:0005524);; Biological Process: protein phosphorylation (GO:0006468);; Cellular Component: integral component of membrane (GO:0016021);; Molecular Function: carbohydrate binding (GO:0030246);;	--	--	--	Probable LRR receptor-like serine/threonine-protein kinase At1g07650 OS=Arabidopsis thaliana OX=3702 GN=At1g07650 PE=1 SV=1	Function unknown	probable LRR receptor-like serine/threonine-protein kinase At1g53430 [Helianthus annuus]
c67616.graph_c0	30.33	2.77	4.33	0.44	4.33	0.42	3.34532e-05	-1.47093	down	3.74544e-08	-1.96183	down	0.935008	0.0341907	normal	--	--	--	--	--	--	--	hypothetical protein CDL12_13524 [Handroanthus impetiginosus]
c67640.graph_c0	120.67	8.88	36.33	3.06	42.33	3.14	8.7119e-11	-1.29909	down	2.62069e-21	-1.87669	down	0.688002	0.315952	normal	--	Molecular Function: ATP binding (GO:0005524);;	--	Posttranslational modification, protein turnover, chaperones	Domain associated at C-terminal with AAA	Protein HYPER-SENSITIVITY-RELATED 4 OS=Arabidopsis thaliana OX=3702 GN=HSR4 PE=2 SV=1	Posttranslational modification, protein turnover, chaperones	AAA-ATPase At3g50940-like [Lactuca sativa]
c67727.graph_c0	587.33	22.77	27.67	1.48	29	1.28	1.25351e-146	-3.97341	down	5.01761e-174	-4.44358	down	0.842476	0.174406	normal	--	--	--	Secondary metabolites biosynthesis, transport and catabolism	ABC-transporter extracellular N-terminal;; ABC transporter	Pleiotropic drug resistance protein 1 OS=Nicotiana plumbaginifolia OX=4092 GN=PDR1 PE=1 SV=1	Defense mechanisms	pleiotropic drug resistance protein 1-like [Lactuca sativa]
c67727.graph_c3	336.67	34.9	61	6.75	54.33	5.05	5.28449e-61	-2.41493	down	4.59809e-31	-2.47596	down	0.842476	0.105573	normal	Defense mechanisms	--	--	Secondary metabolites biosynthesis, transport and catabolism	ABC-2 type transporter	Pleiotropic drug resistance protein 1 OS=Nicotiana tabacum OX=4097 GN=PDR1 PE=2 SV=1	Defense mechanisms	PDR transporter [Artemisia annua]
c67739.graph_c0	63.33	4.69	4.67	0.41	6.33	0.53	8.68476e-16	-2.30412	down	1.54576e-22	-2.95083	down	0.842476	0.0850278	normal	Cell wall/membrane/envelope biogenesis	Molecular Function: protein serine/threonine kinase activity (GO:0004674);; Molecular Function: ATP binding (GO:0005524);; Biological Process: protein phosphorylation (GO:0006468);; Cellular Component: integral component of membrane (GO:0016021);;	--	--	Protein tyrosine kinase;; Protein kinase domain;; Domain of unknown function (DUF3403)	Receptor-like serine/threonine-protein kinase SD1-7 OS=Arabidopsis thaliana OX=3702 GN=SD17 PE=1 SV=1	Signal transduction mechanisms	receptor-like serine/threonine-protein kinase SD1-8 isoform X3 [Lactuca sativa]
c67761.graph_c1	17.33	4.91	2.33	0.76	1.67	0.53	0.000908735	-1.24232	down	0.000128522	-1.52646	down	0.997677	-0.000409131	normal	--	Biological Process: MAPK cascade (GO:0000165);; Molecular Function: MAP kinase activity (GO:0004707);; Molecular Function: ATP binding (GO:0005524);; Cellular Component: intracellular (GO:0005622);;	K20536|1.18578e-35|jcu:105628161|K20536 mitogen-activated protein kinase 3 [EC:2.7.11.24] | (RefSeq) mitogen-activated protein kinase 3	Signal transduction mechanisms	--	Mitogen-activated protein kinase 3 OS=Arabidopsis thaliana OX=3702 GN=MPK3 PE=1 SV=2	Signal transduction mechanisms	Protein kinase, ATP binding site-containing protein [Cynara cardunculus var. scolymus]
c67766.graph_c0	219.67	17.73	59.67	5.59	57	4.74	6.45564e-26	-1.73626	down	2.16441e-38	-2.07337	down	0.842476	0.186346	normal	--	--	--	--	VQ motif	--	--	VQ motif-containing protein 22-like [Lactuca sativa]
c67806.graph_c0	118.67	11.51	22	2.38	17.33	1.87	1.90497e-22	-2.26893	down	5.13416e-26	-2.43547	down	0.984593	0.0268553	normal	--	--	--	--	--	--	--	hypothetical protein LSAT_3X82761 [Lactuca sativa]
c67840.graph_c0	182.33	15.89	31.67	3.13	36.33	3.15	4.58047e-30	-2.06676	down	4.89433e-46	-2.63343	down	0.842476	0.28226	normal	--	Biological Process: phenylpropanoid biosynthetic process (GO:0009699);; Molecular Function: guiding stereospecific synthesis activity (GO:0042349);; Biological Process: regulation of catalytic activity (GO:0050790);;	--	--	Dirigent-like protein	Dirigent protein 23 OS=Arabidopsis thaliana OX=3702 GN=DIR23 PE=2 SV=1	Function unknown	dirigent protein 22-like [Lactuca sativa]
c67905.graph_c0	62	2.87	28.33	1.4	20	1.05	1.14753e-05	-1.25676	down	2.69764e-06	-1.25683	down	0.948214	-0.0485513	normal	--	Cellular Component: spindle (GO:0005819);; Cellular Component: microtubule (GO:0005874);; Biological Process: activation of protein kinase activity (GO:0032147);; Biological Process: regulation of mitotic spindle organization (GO:0060236);;	--	--	Targeting protein for Xklp2 (TPX2)	--	Function unknown	protein TPX2 isoform X2 [Helianthus annuus]
c67993.graph_c0	83.33	5.58	27	2.09	17.33	1.21	7.33e-12	-1.76314	down	1.59557e-12	-1.69646	down	0.845927	-0.0902227	normal	--	Molecular Function: calcium ion binding (GO:0005509);;	K13448|1.15377e-108|gra:105788343|K13448 calcium-binding protein CML | (RefSeq) probable calcium-binding protein CML49	Signal transduction mechanisms	EF-hand domain;; EF hand;; EF-hand domain pair;; EF hand	Probable calcium-binding protein CML49 OS=Arabidopsis thaliana OX=3702 GN=CML49 PE=2 SV=1	Function unknown	probable calcium-binding protein CML49 [Lactuca sativa]
c68047.graph_c0	33.33	3.06	9	1.02	7	0.65	3.21803e-05	-1.40842	down	5.38731e-06	-1.56524	down	0.989126	-0.00522939	normal	--	--	K14488|6.80864e-51|vvi:100258180|K14488 SAUR family protein | (RefSeq) auxin-responsive protein SAUR71	--	Auxin responsive protein	Auxin-responsive protein SAUR72 OS=Arabidopsis thaliana OX=3702 GN=SAUR72 PE=2 SV=1	Function unknown	auxin-responsive protein SAUR71-like [Helianthus annuus]
c68078.graph_c0	92	25.93	46	14.47	30	8.39	1.67057e-08	-1.35045	down	7.1011e-08	-1.20145	down	0.842476	-0.135087	normal	--	Molecular Function: nucleotide binding (GO:0000166);;	--	--	NB-ARC domain	Disease resistance-like protein DSC2 OS=Arabidopsis thaliana OX=3702 GN=DSC2 PE=1 SV=1	Function unknown	TMV resistance protein N-like [Helianthus annuus]
c68081.graph_c0	98.67	8.61	34.33	3.41	34.33	2.96	7.33109e-09	-1.29203	down	1.51463e-14	-1.66609	down	0.842476	0.176577	normal	--	--	--	--	--	--	Function unknown	hypothetical protein Ccrd_019811 [Cynara cardunculus var. scolymus]
c68111.graph_c1	63.67	6.56	24.67	3.52	20.67	2.25	4.28663e-05	-1.20246	down	1.98588e-06	-1.38703	down	0.948214	0.049389	normal	--	--	--	--	--	--	--	--
c68154.graph_c0	65.67	4.07	18.67	1.37	18.67	1.23	2.06152e-07	-1.39958	down	2.48787e-10	-1.74906	down	0.842476	0.112612	normal	--	Molecular Function: hydrolase activity (GO:0016787);;	K07766|7.8452e-64|sly:101248702|K07766 diphosphoinositol-polyphosphate diphosphatase [EC:3.6.1.52] | (RefSeq) nudix hydrolase 18, mitochondrial	Signal transduction mechanisms	NUDIX domain	Nudix hydrolase 17, mitochondrial OS=Arabidopsis thaliana OX=3702 GN=NUDT17 PE=2 SV=1	Replication, recombination and repair	nudix hydrolase 17, mitochondrial-like [Lactuca sativa]
c68155.graph_c0	102.33	4.56	47.67	2.44	44.33	2.26	2.02377e-06	-1.02211	down	2.36425e-10	-1.31505	down	0.842476	0.158958	normal	Posttranslational modification, protein turnover, chaperones	Molecular Function: metalloendopeptidase activity (GO:0004222);; Biological Process: proteolysis (GO:0006508);; Molecular Function: zinc ion binding (GO:0008270);; Cellular Component: extracellular matrix (GO:0031012);;	--	--	Matrixin	Metalloendoproteinase 1-MMP OS=Arabidopsis thaliana OX=3702 GN=1MMP PE=1 SV=1	Posttranslational modification, protein turnover, chaperones	Metallopeptidase, catalytic domain-containing protein [Cynara cardunculus var. scolymus]
c68173.graph_c0	142	7.96	80.67	5.13	52	2.96	1.0856e-10	-1.25554	down	1.64289e-09	-1.07642	down	0.842476	-0.158087	normal	--	Molecular Function: calcium ion binding (GO:0005509);;	K02183|1.34915e-46|sind:105178879|K02183 calmodulin | (RefSeq) squidulin	Signal transduction mechanisms	EF hand;; EF hand;; EF-hand domain;; EF-hand domain pair;; EF-hand domain pair	Calcium-binding protein CP1 OS=Arabidopsis thaliana OX=3702 GN=CP1 PE=2 SV=1	--	Calcium-binding EF-hand [Cynara cardunculus var. scolymus]
c68209.graph_c0	70.67	4.37	13.67	1.17	19	1.15	1.7474e-08	-1.49886	down	2.22145e-16	-2.22749	down	0.842476	0.25654	normal	General function prediction only	Cellular Component: nucleus (GO:0005634);; Cellular Component: cytosol (GO:0005829);; Biological Process: cytokinin biosynthetic process (GO:0009691);; Molecular Function: hydrolase activity, hydrolyzing N-glycosyl compounds (GO:0016799);; Molecular Function: lyase activity (GO:0016829);;	K06966|3.42108e-123|nnu:104603717|K06966 uncharacterized protein | (RefSeq) cytokinin riboside 5'-monophosphate phosphoribohydrolase LOG5-like	--	Possible lysine decarboxylase	Cytokinin riboside 5&apos;-monophosphate phosphoribohydrolase LOG5 OS=Arabidopsis thaliana OX=3702 GN=LOG5 PE=1 SV=1	Function unknown	cytokinin riboside 5&apos;-monophosphate phosphoribohydrolase LOG5-like [Helianthus annuus]
c68229.graph_c1	147.33	11.89	45	4.17	47.67	3.75	4.19513e-13	-1.42598	down	1.05398e-25	-1.88857	down	0.842476	0.226618	normal	--	--	--	--	VQ motif	--	--	VQ motif-containing protein 22-like [Lactuca sativa]
c68231.graph_c0	32.67	1.16	3.33	0.14	2.67	0.09	3.21567e-08	-1.86092	down	2.36556e-10	-2.21411	down	0.99607	-0.00177772	normal	--	Cellular Component: integral component of membrane (GO:0016021);;	--	--	Plant protein of unknown function	UPF0481 protein At3g47200 OS=Arabidopsis thaliana OX=3702 GN=At3g47200 PE=2 SV=1	Function unknown	UPF0481 protein At3g47200-like [Lactuca sativa]
c68273.graph_c0	1098	89.66	373	32.42	389.33	30.57	2.47326e-88	-1.41628	down	3.24796e-149	-1.86899	down	0.000435909	0.400114	normal	Amino acid transport and metabolism	Cellular Component: cytoplasm (GO:0005737);; Biological Process: L-phenylalanine catabolic process (GO:0006559);; Biological Process: cinnamic acid biosynthetic process (GO:0009800);; Molecular Function: phenylalanine ammonia-lyase activity (GO:0045548);;	K10775|5.64592e-110|vvi:100241377|K10775 phenylalanine ammonia-lyase [EC:4.3.1.24] | (RefSeq) PAL2; phenylalanine ammonia-lyase	Secondary metabolites biosynthesis, transport and catabolism	Aromatic amino acid lyase	Phenylalanine ammonia-lyase OS=Helianthus annuus OX=4232 GN=PAL PE=2 SV=2	Amino acid transport and metabolism	phenylalanine ammonia-lyase 1, partial [Cynara cardunculus var. scolymus]
c68275.graph_c0	3662	156.05	2092.67	101.68	1647	69.81	4.03469e-135	-1.0942	down	1.87427e-158	-1.12837	down	0.946218	0.0161205	normal	Coenzyme transport and metabolism	Biological Process: lignin biosynthetic process (GO:0009809);; Biological Process: methylation (GO:0032259);; Molecular Function: protein dimerization activity (GO:0046983);; Molecular Function: caffeate O-methyltransferase activity (GO:0047763);;	K13066|0|vvi:100854172|K13066 caffeic acid 3-O-methyltransferase [EC:2.1.1.68] | (RefSeq) caffeic acid 3-O-methyltransferase	General function prediction only	O-methyltransferase;; Dimerisation domain	Caffeic acid 3-O-methyltransferase OS=Zinnia violacea OX=34245 PE=2 SV=1	Function unknown	caffeic acid O-methylltransferase [Chrysanthemum x morifolium]
c68307.graph_c0	345.67	24.7	116	9.45	103	7.33	5.24653e-38	-1.61924	down	5.69476e-55	-1.84431	down	0.842476	0.147651	normal	--	Molecular Function: calcium ion binding (GO:0005509);;	K02183|2.72647e-50|pper:PRUPE_ppa011701mg|K02183 calmodulin | (RefSeq) hypothetical protein	Signal transduction mechanisms	EF hand;; EF-hand domain;; EF hand;; EF-hand domain pair;; EF-hand domain pair;; Secreted protein acidic and rich in cysteine Ca binding region	Probable calcium-binding protein CML45 OS=Arabidopsis thaliana OX=3702 GN=CML45 PE=1 SV=1	--	Calcium-binding EF-hand [Cynara cardunculus var. scolymus]
c68327.graph_c0	175.67	20.07	17.67	2.38	14.67	1.8	7.37534e-44	-3.00595	down	4.21221e-53	-3.24914	down	0.977203	0.0312621	normal	--	Biological Process: transport (GO:0006810);; Cellular Component: integral component of membrane (GO:0016021);;	K15102|4.88191e-57|rcu:8273124|K15102 solute carrier family 25 (mitochondrial phosphate transporter), member 3 | (RefSeq) mitochondrial phosphate carrier protein 3, mitochondrial	Energy production and conversion	--	Mitochondrial phosphate carrier protein 3, mitochondrial OS=Arabidopsis thaliana OX=3702 GN=MPT3 PE=1 SV=1	Function unknown	mitochondrial phosphate carrier protein 3, mitochondrial-like [Helianthus annuus]
c68350.graph_c0	160.33	13.87	64.33	6.23	60.67	5.32	2.40724e-11	-1.21851	down	1.61565e-19	-1.54561	down	0.842476	0.190816	normal	--	--	--	--	Protein of unknown function (DUF740)	--	Function unknown	hypothetical protein LSAT_6X104300 [Lactuca sativa]
c68355.graph_c0	5.33	0.2	38.33	1.52	25.33	0.87	0.000586223	1.26605	up	6.17409e-06	1.63128	up	0.842476	-0.10506	normal	Amino acid transport and metabolism	Cellular Component: cytosol (GO:0005829);; Biological Process: glutamine metabolic process (GO:0006541);; Cellular Component: integral component of membrane (GO:0016021);; Molecular Function: hydrolase activity (GO:0016787);; Molecular Function: carbohydrate binding (GO:0030246);;	--	--	Peptidase C26;; Glutamine amidotransferase class-I	Putative glutamine amidotransferase GAT1_2.1 OS=Arabidopsis thaliana OX=3702 GN=GAT1_2.1 PE=2 SV=1	Function unknown	putative glutamine amidotransferase PB2B2.05 [Helianthus annuus]
c68504.graph_c0	49	8.34	23	4.47	18.67	2.73	0.00088114	-1.04835	down	5.02352e-05	-1.18911	down	0.984593	0.0170184	normal	--	--	--	--	TIR domain;; TIR domain	TMV resistance protein N OS=Nicotiana glutinosa OX=35889 GN=N PE=1 SV=1	Function unknown	TMV resistance protein N-like isoform X1 [Helianthus annuus]
c68572.graph_c0	34.67	1.76	2	0.15	4.67	0.25	8.1159e-07	-1.66146	down	1.12404e-12	-2.48433	down	0.842476	0.0959473	normal	--	--	--	--	--	--	--	--
c68583.graph_c0	1.33	0.47	37	3.2	39.33	2.32	7.26274e-07	1.71188	up	6.33966e-08	2.02716	up	0.984593	0.0133547	normal	--	Biological Process: metabolic process (GO:0008152);; Molecular Function: amino acid binding (GO:0016597);;	--	--	ACT domain	ACT domain-containing protein ACR4 OS=Arabidopsis thaliana OX=3702 GN=ACR4 PE=2 SV=1	Function unknown	putative ACT domain-containing protein [Helianthus annuus]
c68690.graph_c0	54	3.68	0.33	0.03	0.33	0.02	1.7325e-20	-2.90784	down	4.07043e-25	-3.45258	down	0.984593	0.00142674	normal	--	Cellular Component: integral component of membrane (GO:0016021);;	--	--	Late embryogenesis abundant protein	--	Function unknown	Late embryogenesis abundant protein, LEA-14 [Cynara cardunculus var. scolymus]
c68695.graph_c0	47.67	2.93	9	0.67	9	0.58	2.73941e-07	-1.60855	down	2.24408e-10	-1.99813	down	0.90615	0.0554163	normal	--	Cellular Component: membrane (GO:0016020);;	--	--	Late embryogenesis abundant protein	Late embryogenesis abundant protein At1g64065 OS=Arabidopsis thaliana OX=3702 GN=At1g64065 PE=2 SV=1	Function unknown	late embryogenesis abundant protein At1g64065-like [Helianthus annuus]
c68696.graph_c0	222.33	28.33	128.67	19.13	87.67	11.23	5.17728e-17	-1.21705	down	1.09506e-13	-1.05806	down	0.842476	-0.149165	normal	--	--	--	--	--	--	--	--
c68720.graph_c0	136.33	5.24	35	1.79	41.67	2.08	2.1576e-14	-1.48616	down	3.48588e-27	-2.09817	down	0.625342	0.325444	normal	Transcription	Cellular Component: membrane (GO:0016020);;	--	General function prediction only	Leucine rich repeat;; Leucine Rich repeats (2 copies);; Leucine Rich Repeat;; Leucine Rich repeat	Receptor like protein 22 OS=Arabidopsis thaliana OX=3702 GN=RLP22 PE=2 SV=1	Function unknown	putative leucine-rich repeat protein, plant-type [Helianthus annuus]
c68808.graph_c0	97.33	4.26	37	2	27	1.23	1.45268e-11	-1.53889	down	6.6172e-12	-1.55058	down	0.984593	-0.0251984	normal	--	Cellular Component: integral component of membrane (GO:0016021);;	--	--	C2 domain	Protein SRC2 OS=Glycine max OX=3847 GN=SRC2 PE=2 SV=1	Function unknown	C2 calcium-dependent membrane targeting [Cynara cardunculus var. scolymus]
c68894.graph_c0	21.67	5.46	3	0.96	4.67	1.33	0.00884098	-1.0533	down	2.01351e-05	-1.64963	down	0.842476	0.076019	normal	--	--	--	--	--	--	--	--
c68932.graph_c0	548.33	16.74	163.67	5.65	158	5.02	1.85407e-62	-1.68825	down	7.23355e-83	-2.01452	down	0.663647	0.250383	normal	--	Molecular Function: transcription factor activity, sequence-specific DNA binding (GO:0003700);; Biological Process: regulation of transcription, DNA-templated (GO:0006355);; Molecular Function: sequence-specific DNA binding (GO:0043565);;	--	--	WRKY DNA -binding domain	WRKY transcription factor 18 OS=Arabidopsis thaliana OX=3702 GN=WRKY18 PE=1 SV=2	Transcription	probable WRKY transcription factor 60 isoform X2 [Lactuca sativa]
c68943.graph_c0	474	34.04	223.67	17.86	214.33	15.28	3.07995e-22	-1.05012	down	7.03752e-43	-1.38357	down	0.304006	0.271328	normal	--	--	--	--	--	--	--	--
c68947.graph_c1	315.67	25.29	186.67	16.45	147.33	11.86	7.22926e-17	-1.0027	down	4.20801e-21	-1.05697	down	0.984575	0.024215	normal	--	Molecular Function: metal ion binding (GO:0046872);;	K01674|5.28508e-08|spen:107004163|K01674 carbonic anhydrase [EC:4.2.1.1] | (RefSeq) alpha carbonic anhydrase 7	General function prediction only	--	Alpha carbonic anhydrase 7 OS=Arabidopsis thaliana OX=3702 GN=ACA7 PE=2 SV=1	Inorganic ion transport and metabolism	alpha carbonic anhydrase 7-like [Helianthus annuus]
c69001.graph_c0	36	4.24	2.67	0.36	3.67	0.44	1.2291e-08	-1.87152	down	3.55027e-13	-2.485	down	0.842476	0.0555386	normal	--	--	--	--	--	--	Function unknown	uncharacterized protein LOC111912689 [Lactuca sativa]
c69038.graph_c0	279.33	15.02	128.67	7.4	109.33	5.45	2.00449e-18	-1.22725	down	9.40757e-08	-1.26749	down	0.923517	0.0666847	normal	--	--	--	--	--	--	Function unknown	uncharacterized protein LOC110878393 [Helianthus annuus]
c69064.graph_c0	64.67	5.32	36	3.34	27	2.21	0.000211675	-1.00527	down	7.08108e-05	-1.03238	down	0.984593	-0.0187191	normal	--	Molecular Function: acetylglucosaminyltransferase activity (GO:0008375);; Cellular Component: integral component of membrane (GO:0016021);;	--	--	Core-2/I-Branching enzyme	--	Function unknown	uncharacterized protein LOC110940520 [Helianthus annuus]
c69073.graph_c0	249.33	14.56	58	4	49.67	2.75	2.53826e-38	-2.09286	down	8.8841e-47	-2.27809	down	0.878095	0.0819119	normal	Lipid transport and metabolism	Biological Process: lipid metabolic process (GO:0006629);; Biological Process: response to oxidative stress (GO:0006979);; Biological Process: response to inorganic substance (GO:0010035);; Cellular Component: membrane (GO:0016020);; Molecular Function: lipase activity (GO:0016298);; Molecular Function: transferase activity, transferring acyl groups other than amino-acyl groups (GO:0016747);;	K18368|2.06663e-134|sind:105157552|K18368 caffeoylshikimate esterase [EC:3.1.1.-] | (RefSeq) caffeoylshikimate esterase	Lipid transport and metabolism	Serine aminopeptidase, S33	Caffeoylshikimate esterase OS=Arabidopsis thaliana OX=3702 GN=CSE PE=1 SV=1	Lipid transport and metabolism	hypothetical protein Ccrd_004948 [Cynara cardunculus var. scolymus]
c69074.graph_c0	63.67	4.57	31	3.64	16.33	1.47	1.71941e-07	-1.47549	down	3.64383e-05	-1.1412	down	0.842476	-0.210345	normal	--	Molecular Function: DNA binding (GO:0003677);; Biological Process: DNA recombination (GO:0006310);;	--	--	gag-polypeptide of LTR copia-type;; Zinc knuckle	Zinc finger CCCH domain-containing protein 37 OS=Arabidopsis thaliana OX=3702 GN=HUA1 PE=1 SV=1	Replication, recombination and repair	protein FREE1-like [Lactuca sativa]
c69102.graph_c0	40	1.48	1.67	0.08	2	0.07	3.27502e-12	-2.24761	down	3.03052e-16	-2.77715	down	0.96874	0.0139424	normal	--	Molecular Function: acetylglucosaminyltransferase activity (GO:0008375);; Cellular Component: integral component of membrane (GO:0016021);;	--	--	Core-2/I-Branching enzyme	--	Function unknown	uncharacterized protein LOC111911251 [Lactuca sativa]
c69129.graph_c0	511.67	36.6	155	12.42	188.33	13.41	1.55952e-39	-1.35082	down	2.90595e-80	-2.01247	down	0.000442877	0.536955	normal	--	Molecular Function: monooxygenase activity (GO:0004497);; Molecular Function: iron ion binding (GO:0005506);; Cellular Component: integral component of membrane (GO:0016021);; Molecular Function: oxidoreductase activity, acting on paired donors, with incorporation or reduction of molecular oxygen (GO:0016705);; Molecular Function: heme binding (GO:0020037);; Biological Process: oxidation-reductio…	--	Secondary metabolites biosynthesis, transport and catabolism	Cytochrome P450	Cytochrome P450 81E8 OS=Medicago truncatula OX=3880 GN=CYP81E8 PE=2 SV=1	Secondary metabolites biosynthesis, transport and catabolism	cytochrome P450 mono-oxygenase [Artemisia annua]
c69144.graph_c0	683	50.31	246	20.12	207.67	15.53	4.28791e-70	-1.62283	down	3.30766e-93	-1.7691	down	0.842476	0.103993	normal	General function prediction only	Biological Process: lignin biosynthetic process (GO:0009809);; Biological Process: methylation (GO:0032259);; Molecular Function: caffeoyl-CoA O-methyltransferase activity (GO:0042409);; Molecular Function: metal ion binding (GO:0046872);;	K00588|8.80535e-123|vvi:100233087|K00588 caffeoyl-CoA O-methyltransferase [EC:2.1.1.104] | (RefSeq) CCOAMT, CCOAOMT; caffeoyl-CoA O-methyltransferase	Secondary metabolites biosynthesis, transport and catabolism	O-methyltransferase;; Methyltransferase domain	Caffeoyl-CoA O-methyltransferase OS=Populus tremuloides OX=3693 PE=2 SV=1	Function unknown	caffeoyl-CoA O-methyltransferase 1 [Helianthus annuus]
c69174.graph_c0	63.67	2	35.33	1.27	17	0.54	9.93411e-08	-1.46587	down	0.000157222	-1.02224	down	0.842476	-0.267034	normal	Amino acid transport and metabolism	Molecular Function: transaminase activity (GO:0008483);; Molecular Function: 1-aminocyclopropane-1-carboxylate synthase activity (GO:0016847);; Molecular Function: pyridoxal phosphate binding (GO:0030170);; Biological Process: 1-aminocyclopropane-1-carboxylate biosynthetic process (GO:0042218);;	K20772|0|spen:107007601|K20772 1-aminocyclopropane-1-carboxylate synthase 1/2/6 [EC:4.4.1.14] | (RefSeq) 1-aminocyclopropane-1-carboxylate synthase 2	Signal transduction mechanisms	Aminotransferase class I and II	1-aminocyclopropane-1-carboxylate synthase 2 OS=Solanum lycopersicum OX=4081 GN=ACS2 PE=1 SV=2	Amino acid transport and metabolism	1-aminocyclopropane-1-carboxylate synthase-like [Lactuca sativa]
c69207.graph_c0	81.67	4.88	44.67	3.29	18	1.14	7.85246e-12	-1.72515	down	2.76798e-06	-1.07548	down	0.231746	-0.400855	normal	--	--	--	--	Lateral organ boundaries (LOB) domain	LOB domain-containing protein 1 OS=Arabidopsis thaliana OX=3702 GN=LBD1 PE=2 SV=1	Function unknown	LOB domain-containing protein 1-like [Helianthus annuus]
c69228.graph_c0	224	16.49	88	7.48	87.67	6.56	1.44131e-15	-1.21195	down	6.44925e-28	-1.59488	down	0.842476	0.259954	normal	--	--	--	General function prediction only	C2 domain	Elicitor-responsive protein 1 OS=Oryza sativa subsp. japonica OX=39947 GN=ERG1 PE=1 SV=1	Function unknown	elicitor-responsive protein 1-like isoform X1 [Helianthus annuus]
c69272.graph_c0	39	1.23	11	0.39	13.33	0.45	0.00519929	-1.00427	down	4.0899e-07	-1.63354	down	0.842476	0.155607	normal	Energy production and conversion	Molecular Function: oxidoreductase activity, acting on CH-OH group of donors (GO:0016614);; Molecular Function: hydrolase activity, acting on glycosyl bonds (GO:0016798);; Molecular Function: flavin adenine dinucleotide binding (GO:0050660);; Biological Process: oxidation-reduction process (GO:0055114);;	--	--	FAD binding domain;; Berberine and berberine like	Berberine bridge enzyme-like 18 OS=Arabidopsis thaliana OX=3702 GN=At4g20820 PE=3 SV=1	Energy production and conversion	berberine bridge enzyme-like 18 [Lactuca sativa]
c69287.graph_c0	2.67	0.28	21.67	2.97	16	1.57	0.00503949	1.09851	up	0.00113884	1.34524	up	0.984593	-0.0182346	normal	--	--	--	--	Cornifin (SPRR) family	--	--	hypothetical protein HannXRQ_Chr08g0209401 [Helianthus annuus]
c69302.graph_c0	188.33	10.57	27.67	1.82	20.67	1.19	1.16899e-42	-2.73963	down	3.52609e-49	-2.81147	down	0.984593	-0.027299	normal	--	--	--	--	--	--	Function unknown	uncharacterized protein LOC111910754 [Lactuca sativa]
c69312.graph_c0	16.67	1.28	4.67	0.31	1.33	0.08	0.000538809	-1.27766	down	0.0053168	-1.19446	down	0.842476	-0.0640761	normal	--	--	--	General function prediction only	--	--	Function unknown	PREDICTED: uncharacterized protein LOC109002382 [Juglans regia]
c69374.graph_c0	1648	96.11	156	9.71	169	9.73	0	-3.17226	down	0	-3.67162	down	0.0416837	0.387776	normal	--	Biological Process: transcription, DNA-templated (GO:0006351);;	--	--	No apical meristem (NAM) protein	NAC domain-containing protein 83 OS=Arabidopsis thaliana OX=3702 GN=NAC083 PE=1 SV=1	Transcription	hypothetical protein Ccrd_002207 [Cynara cardunculus var. scolymus]
c69428.graph_c0	317.67	12.21	850	37.35	669.33	25.73	1.10319e-38	1.10522	up	8.9167e-42	1.07552	up	0.948214	0.0206314	normal	--	Molecular Function: DNA binding (GO:0003677);;	K09422|8.52293e-128|sind:105177270|K09422 myb proto-oncogene protein, plant | (RefSeq) myb-related protein 306-like	Transcription	Myb-like DNA-binding domain;; Myb-like DNA-binding domain	Transcription factor MYB16 OS=Arabidopsis thaliana OX=3702 GN=MYB16 PE=2 SV=1	Transcription	MIXTA1 transcription factor [Artemisia annua]
c69466.graph_c0	51	2.44	15.33	0.8	17.33	1.08	0.000601463	-1.10925	down	1.99135e-08	-1.67046	down	0.842476	0.171499	normal	Signal transduction mechanisms	--	--	--	Protein kinase domain;; Protein tyrosine kinase	G-type lectin S-receptor-like serine/threonine-protein kinase At1g61480 OS=Arabidopsis thaliana OX=3702 GN=At1g61480 PE=2 SV=2	Signal transduction mechanisms	putative serine/threonine/dual specificity protein kinase, catalytic domain-containing protein [Helianthus annuus]
c69486.graph_c0	37	1.28	10.33	0.59	7.67	0.27	6.88677e-06	-1.47576	down	8.54574e-07	-1.61098	down	0.984593	-0.0154621	normal	Transcription	Cellular Component: membrane (GO:0016020);;	--	--	Carbohydrate-binding protein of the ER;; Leucine rich repeat	Putative leucine-rich repeat receptor-like protein kinase At2g19210 OS=Arabidopsis thaliana OX=3702 GN=At2g19210 PE=3 SV=1	Function unknown	hypothetical protein LSAT_8X78781 [Lactuca sativa]
c69490.graph_c0	38	2.51	3.67	0.26	6.33	0.45	5.17277e-06	-1.53902	down	3.7183e-12	-2.36643	down	0.842476	0.103537	normal	--	--	--	--	LURP-one-related	Protein LURP-one-related 6 OS=Arabidopsis thaliana OX=3702 GN=At2g05910 PE=2 SV=1	Function unknown	protein LURP-one-related 6-like [Helianthus annuus]
c69507.graph_c0	175	14.03	34	2.9	33	2.74	2.8298e-26	-2.08004	down	2.77128e-37	-2.45485	down	0.842476	0.163229	normal	--	--	--	--	--	--	Function unknown	uncharacterized protein LOC110908939 [Helianthus annuus]
c69655.graph_c0	15.67	0.53	2	0.08	1	0.04	0.000829376	-1.23223	down	0.000357188	-1.44592	down	0.947088	-0.0173749	normal	--	--	--	--	Plant protein of unknown function (DUF936)	--	Function unknown	Protein of unknown function DUF936, plant [Cynara cardunculus var. scolymus]
c69706.graph_c0	1985.33	57.78	1033.33	34.65	716.67	21.24	4.84876e-147	-1.40234	down	3.2324e-139	-1.26295	down	0.255019	-0.153483	normal	--	Molecular Function: transcription factor activity, sequence-specific DNA binding (GO:0003700);; Biological Process: regulation of transcription, DNA-templated (GO:0006355);; Molecular Function: sequence-specific DNA binding (GO:0043565);;	--	--	WRKY DNA -binding domain	Probable WRKY transcription factor 40 OS=Arabidopsis thaliana OX=3702 GN=WRKY40 PE=1 SV=1	Transcription	WRKY40 [Chrysanthemum x morifolium]
c69709.graph_c0	45.67	5.14	22.67	3.02	7	0.76	1.01359e-08	-1.77679	down	0.000808787	-1.06543	down	0.429117	-0.310266	normal	--	--	--	--	--	--	--	--
c69713.graph_c0	169	10.81	70.67	5.05	58	3.54	1.37651e-14	-1.38274	down	6.6731e-20	-1.50084	down	0.966702	0.0403588	normal	--	Cellular Component: cytoplasm (GO:0005737);; Biological Process: lipid metabolic process (GO:0006629);; Cellular Component: integral component of membrane (GO:0016021);; Molecular Function: oxidoreductase activity, acting on the CH-CH group of donors (GO:0016627);; Biological Process: oxidation-reduction process (GO:0055114);;	--	Lipid transport and metabolism	3-oxo-5-alpha-steroid 4-dehydrogenase;; Protein of unknown function (DUF1295)	Steroid 5-alpha-reductase DET2 OS=Gossypium hirsutum OX=3635 GN=DET2 PE=1 SV=1	Function unknown	steroid 5-alpha-reductase DET2-like [Lactuca sativa]
c69799.graph_c0	58	4.23	8	0.72	4.67	0.36	7.11107e-16	-2.38924	down	1.18415e-16	-2.44367	down	0.89125	-0.0520309	normal	--	Molecular Function: oxidoreductase activity (GO:0016491);; Biological Process: oxidation-reduction process (GO:0055114);;	--	General function prediction only	Enoyl-(Acyl carrier protein) reductase;; short chain dehydrogenase;; KR domain	Secoisolariciresinol dehydrogenase (Fragment) OS=Forsythia intermedia OX=55183 PE=1 SV=1	Function unknown	zerumbone synthase-like isoform X1 [Helianthus annuus]
c69808.graph_c1	22	0.65	0	0	0.33	0.01	2.20695e-07	-1.77888	down	2.69983e-10	-2.3268	down	--	--	--	Signal transduction mechanisms	Molecular Function: ATP binding (GO:0005524);; Cellular Component: plasma membrane (GO:0005886);; Cellular Component: integral component of membrane (GO:0016021);; Molecular Function: ATPase activity, coupled to transmembrane movement of substances (GO:0042626);; Biological Process: transmembrane transport (GO:0055085);;	--	Secondary metabolites biosynthesis, transport and catabolism	ABC-2 type transporter;; ABC transporter	ABC transporter G family member 16 OS=Arabidopsis thaliana OX=3702 GN=ABCG16 PE=2 SV=2	Defense mechanisms	ABC transporter G family member 20-like [Lactuca sativa]
c69831.graph_c0	46	2.11	7	0.39	3	0.13	2.46307e-13	-2.29573	down	8.92365e-13	-2.24114	down	0.842476	-0.0809521	normal	Transcription	--	--	General function prediction only	Leucine rich repeat;; Leucine Rich repeats (2 copies);; Leucine Rich Repeat	Plant intracellular Ras-group-related LRR protein 6 OS=Arabidopsis thaliana OX=3702 GN=PIRL6 PE=2 SV=1	Function unknown	plant intracellular Ras-group-related LRR protein 6-like [Helianthus annuus]
c69848.graph_c0	341.67	16.68	116	6.46	136.67	6.47	6.68584e-23	-1.21913	down	1.14712e-50	-1.82253	down	0.0208122	0.454589	normal	--	--	--	General function prediction only	Ankyrin repeats (3 copies);; Ankyrin repeats (many copies);; Ankyrin repeat;; Ankyrin repeats (many copies);; Ankyrin repeat	--	Function unknown	hypothetical protein LSAT_8X106261 [Lactuca sativa]
c69861.graph_c1	44.33	5.87	23.67	3.55	13.67	1.91	0.000264858	-1.1855	down	0.00157448	-1.00964	down	0.842476	-0.130318	normal	Amino acid transport and metabolism	Molecular Function: 3-phosphoshikimate 1-carboxyvinyltransferase activity (GO:0003866);; Biological Process: aromatic amino acid family biosynthetic process (GO:0009073);; Biological Process: chorismate biosynthetic process (GO:0009423);;	K00800|1.3242e-27|nnu:104602250|K00800 3-phosphoshikimate 1-carboxyvinyltransferase [EC:2.5.1.19] | (RefSeq) 3-phosphoshikimate 1-carboxyvinyltransferase 2	Amino acid transport and metabolism	EPSP synthase (3-phosphoshikimate 1-carboxyvinyltransferase)	3-phosphoshikimate 1-carboxyvinyltransferase, chloroplastic OS=Petunia hybrida OX=4102 PE=1 SV=1	Amino acid transport and metabolism	3-phosphoshikimate 1-carboxyvinyltransferase 2 [Helianthus annuus]
c69866.graph_c1	982	47.97	507.67	28.56	364.33	17.89	8.10072e-82	-1.35065	down	2.37721e-72	-1.25769	down	0.842476	-0.105495	normal	Signal transduction mechanisms	Molecular Function: protein serine/threonine kinase activity (GO:0004674);; Molecular Function: ATP binding (GO:0005524);; Biological Process: protein phosphorylation (GO:0006468);; Biological Process: signal transduction (GO:0007165);; Cellular Component: integral component of membrane (GO:0016021);;	--	Signal transduction mechanisms	Protein kinase domain;; Protein tyrosine kinase;; Kinase-like	CBL-interacting protein kinase 2 OS=Oryza sativa subsp. japonica OX=39947 GN=CIPK2 PE=2 SV=1	Signal transduction mechanisms	Calcium/calmodulin-dependent/calcium-dependent protein kinase [Cynara cardunculus var. scolymus]
c69893.graph_c0	1359.33	90.9	499.33	38.29	535.67	35.85	1.978e-96	-1.27175	down	3.69512e-187	-1.75399	down	3.01574e-07	0.436955	normal	--	Cellular Component: integral component of membrane (GO:0016021);;	--	--	Late embryogenesis abundant protein	NDR1/HIN1-like protein 3 OS=Arabidopsis thaliana OX=3702 GN=NHL3 PE=1 SV=1	Function unknown	NDR1/HIN1-like protein 3 [Lactuca sativa]
c69951.graph_c0	200.33	9.74	53.33	2.83	40.33	1.78	6.45837e-31	-2.06967	down	1.90071e-38	-2.10187	down	0.96874	-0.0399575	normal	--	Molecular Function: peroxidase activity (GO:0004601);; Cellular Component: extracellular region (GO:0005576);; Cellular Component: cytosol (GO:0005829);; Biological Process: response to oxidative stress (GO:0006979);; Molecular Function: heme binding (GO:0020037);; Biological Process: hydrogen peroxide catabolic process (GO:0042744);; Molecular Function: metal ion binding (GO:0046872);; Biologica…	K00430|7.9329e-175|cit:102622610|K00430 peroxidase [EC:1.11.1.7] | (RefSeq) peroxidase 17	--	Peroxidase	Peroxidase 17 OS=Arabidopsis thaliana OX=3702 GN=PER17 PE=2 SV=1	Carbohydrate transport and metabolism	peroxidase 17 [Lactuca sativa]
c70031.graph_c0	25	1.72	9	0.96	4	0.25	0.000150362	-1.37203	down	0.00144108	-1.22473	down	0.842476	-0.0972623	normal	--	Molecular Function: catalytic activity (GO:0003824);; Biological Process: carbohydrate metabolic process (GO:0005975);; Molecular Function: carbohydrate binding (GO:0030246);;	--	--	--	Photosynthetic NDH subunit of subcomplex B 2, chloroplastic OS=Arabidopsis thaliana OX=3702 GN=PNSB2 PE=2 SV=1	Function unknown	photosynthetic NDH subunit of subcomplex B 2, chloroplastic [Helianthus annuus]
c70032.graph_c0	577.67	56.7	229.67	25.49	166	15.04	1.74505e-65	-1.68767	down	9.54441e-75	-1.62686	down	0.842476	-0.077262	normal	Carbohydrate transport and metabolism	Molecular Function: zinc ion binding (GO:0008270);; Molecular Function: oxidoreductase activity (GO:0016491);; Biological Process: oxidation-reduction process (GO:0055114);;	K00083|0|sind:105176373|K00083 cinnamyl-alcohol dehydrogenase [EC:1.1.1.195] | (RefSeq) 8-hydroxygeraniol dehydrogenase	Secondary metabolites biosynthesis, transport and catabolism	Alcohol dehydrogenase GroES-like domain;; Zinc-binding dehydrogenase;; Alanine dehydrogenase/PNT, C-terminal domain;; D-isomer specific 2-hydroxyacid dehydrogenase, NAD binding domain	8-hydroxygeraniol dehydrogenase OS=Catharanthus roseus OX=4058 GN=10HGO PE=1 SV=1	Energy production and conversion	cinnamyl alcohol dehydrogenase 3 [Carthamus tinctorius]
c70048.graph_c0	187	7.36	99	4.33	56.33	2.08	1.87696e-19	-1.55386	down	8.88211e-15	-1.19475	down	0.711716	-0.296052	normal	--	Molecular Function: DNA binding (GO:0003677);; Cellular Component: nucleus (GO:0005634);; Biological Process: regulation of transcription, DNA-templated (GO:0006355);;	--	--	No apical meristem (NAM) protein	NAC transcription factor 25 OS=Arabidopsis thaliana OX=3702 GN=NAC025 PE=2 SV=1	Transcription	NAC transcription factor 25-like [Lactuca sativa]
c70056.graph_c0	68.67	4.28	12.67	0.85	12.67	0.81	8.21332e-12	-1.84647	down	1.40925e-15	-2.24381	down	0.842476	0.0944952	normal	--	Molecular Function: DNA binding (GO:0003677);; Molecular Function: transcription factor activity, sequence-specific DNA binding (GO:0003700);; Cellular Component: nucleus (GO:0005634);; Biological Process: regulation of transcription, DNA-templated (GO:0006355);;	K09286|7.494e-19|sot:102585525|K09286 EREBP-like factor | (RefSeq) ethylene-responsive transcription factor 5-like	--	AP2 domain	Ethylene-responsive transcription factor 5 OS=Nicotiana sylvestris OX=4096 GN=ERF5 PE=2 SV=1	Transcription	AP2/ERF domain-containing protein [Cynara cardunculus var. scolymus]
c70066.graph_c0	32	1.28	7.67	0.35	8	0.31	0.000529359	-1.23813	down	1.76051e-06	-1.65561	down	0.904727	0.0524636	normal	--	--	--	--	--	--	--	--
c70071.graph_c0	415	43.13	97.33	9.96	111.67	10.49	3.18888e-22	-1.70509	down	1.6649e-80	-2.34683	down	0.0845523	0.4103	normal	--	--	--	--	--	--	--	hypothetical protein Ccrd_002052 [Cynara cardunculus var. scolymus]
c70076.graph_c0	33	1.64	2.67	0.16	4.67	0.25	1.54111e-06	-1.62007	down	0.00342088	-1.20331	down	0.842476	0.0713782	normal	--	Molecular Function: protein phosphatase inhibitor activity (GO:0004864);; Molecular Function: receptor activity (GO:0004872);; Cellular Component: nucleus (GO:0005634);; Cellular Component: cytoplasm (GO:0005737);; Biological Process: abscisic acid-activated signaling pathway (GO:0009738);; Molecular Function: abscisic acid binding (GO:0010427);; Cellular Component: integral component of membrane…	K14496|9.02324e-92|sot:102580526|K14496 abscisic acid receptor PYR/PYL family | (RefSeq) abscisic acid receptor PYL4-like	--	Polyketide cyclase / dehydrase and lipid transport;; Pathogenesis-related protein Bet v I family;; Polyketide cyclase / dehydrase and lipid transport	Abscisic acid receptor PYL4 OS=Arabidopsis thaliana OX=3702 GN=PYL4 PE=1 SV=1	Function unknown	abscisic acid receptor PYL4-like [Helianthus annuus]
c70185.graph_c0	24.67	2.9	5.67	0.76	5.67	0.67	0.00174672	-1.17782	down	3.26553e-05	-1.55351	down	0.919462	0.0441487	normal	--	--	--	--	--	--	--	hypothetical protein LSAT_3X56841 [Lactuca sativa]
c70206.graph_c0	63	3.22	4.67	0.28	4.67	0.24	1.42028e-16	-2.44116	down	1.78374e-21	-2.90853	down	0.935008	0.036289	normal	--	--	--	--	Helix-loop-helix DNA-binding domain	Transcription factor bHLH19 OS=Arabidopsis thaliana OX=3702 GN=BHLH19 PE=1 SV=1	Transcription	transcription factor bHLH18-like isoform X1 [Lactuca sativa]
c70223.graph_c0	84.33	4.91	13.67	0.87	18.33	1	6.45256e-11	-1.7145	down	5.6449e-20	-2.4249	down	0.842476	0.206064	normal	--	Cellular Component: integral component of membrane (GO:0016021);;	--	--	Protein of unknown function (DUF679)	Protein DMP5 OS=Arabidopsis thaliana OX=3702 GN=DMP5 PE=2 SV=1	Function unknown	protein DMP3-like [Lactuca sativa]
c70235.graph_c0	150.67	4.7	19	0.62	23.33	0.69	3.59146e-28	-2.2926	down	2.17285e-44	-2.9565	down	0.842476	0.241348	normal	Signal transduction mechanisms	Molecular Function: protein kinase activity (GO:0004672);; Molecular Function: binding (GO:0005488);; Cellular Component: membrane (GO:0016020);;	K04733|3.79397e-171|vvi:104877385|K04733 interleukin-1 receptor-associated kinase 4 [EC:2.7.11.1] | (RefSeq) cysteine-rich receptor-like protein kinase 10	--	Protein tyrosine kinase;; Protein kinase domain;; Salt stress response/antifungal	Cysteine-rich receptor-like protein kinase 6 OS=Arabidopsis thaliana OX=3702 GN=CRK6 PE=1 SV=1	Signal transduction mechanisms	cysteine-rich receptor-like protein kinase 10 [Helianthus annuus]
c70244.graph_c0	418.67	22.94	122.67	7.57	115	6.36	3.53506e-50	-1.73574	down	2.92427e-69	-2.04291	down	0.842476	0.224255	normal	--	--	--	--	--	--	Function unknown	uncharacterized protein LOC110944335 [Helianthus annuus]
c70251.graph_c0	18	1.97	59	7.27	63	7.19	1.09591e-07	1.48756	up	0.000225935	1.12672	up	0.771145	0.300516	normal	--	--	--	--	--	--	--	hypothetical protein HannXRQ_Chr02g0033061 [Helianthus annuus]
c70286.graph_c0	2144.33	307.67	33	5.16	45	5.99	0	-5.27781	down	0	-6.06604	down	0.134969	0.437226	normal	Lipid transport and metabolism	Biological Process: unsaturated fatty acid biosynthetic process (GO:0006636);; Cellular Component: integral component of membrane (GO:0016021);; Molecular Function: oxidoreductase activity, acting on paired donors, with oxidation of a pair of donors resulting in the reduction of molecular oxygen to two molecules of water (GO:0016717);; Biological Process: oxidation-reduction process (GO:0055114);;	K10256|3.9784e-79|cit:102627239|K10256 omega-6 fatty acid desaturase / acyl-lipid omega-6 desaturase (Delta-12 desaturase) [EC:1.14.19.6 1.14.19.22] | (RefSeq) delta(12)-fatty-acid desaturase FAD2	--	Fatty acid desaturase;; Domain of unknown function (DUF3474)	Delta(12) fatty acid desaturase DES8.11 OS=Calendula officinalis OX=41496 GN=DES8.11 PE=2 SV=1	Lipid transport and metabolism	plastid delta12-fatty acid acetylenase, partial [Chrysanthemum x morifolium]
c70292.graph_c0	76	4.95	18.67	1.32	20	1.35	3.37467e-09	-1.51468	down	7.67785e-15	-1.98449	down	0.842476	0.163229	normal	--	Molecular Function: zinc ion binding (GO:0008270);; Cellular Component: integral component of membrane (GO:0016021);;	--	Posttranslational modification, protein turnover, chaperones	Ring finger domain;; RING-like zinc finger;; RING-H2 zinc finger domain;; Zinc finger, C3HC4 type (RING finger);; Zinc finger, C3HC4 type (RING finger);; Anaphase-promoting complex subunit 11 RING-H2 finger	NEP1-interacting protein 2 OS=Arabidopsis thaliana OX=3702 GN=NIP2 PE=1 SV=1	Posttranslational modification, protein turnover, chaperones	NEP1-interacting protein 2-like [Helianthus annuus]
c70362.graph_c1	544	45.89	322.67	33.72	185	16.91	2.6998e-42	-1.44295	down	2.90599e-28	-1.04159	down	0.00921368	-0.385103	normal	--	--	K01859|8.15254e-09|pmum:103332567|K01859 chalcone isomerase [EC:5.5.1.6] | (RefSeq) chalcone--flavonone isomerase	--	Chalcone-flavanone isomerase	Chalcone--flavonone isomerase OS=Saussurea medusa OX=137893 GN=CHI PE=2 SV=1	--	chalcone isomerase [Carthamus tinctorius]
c70364.graph_c0	62.33	1.59	8.33	0.26	4	0.11	3.56628e-18	-2.55674	down	6.25315e-18	-2.4909	down	0.842476	-0.0847418	normal	Energy production and conversion	Cellular Component: membrane (GO:0016020);; Molecular Function: oxidoreductase activity, acting on CH-OH group of donors (GO:0016614);; Molecular Function: flavin adenine dinucleotide binding (GO:0050660);; Biological Process: oxidation-reduction process (GO:0055114);;	--	--	FAD binding domain;; Berberine and berberine like	Reticuline oxidase OS=Eschscholzia californica OX=3467 GN=BBE1 PE=1 SV=1	Energy production and conversion	reticuline oxidase-like [Lactuca sativa]
c70371.graph_c0	147	12.01	76.33	7.14	60	4.9	2.0831e-10	-1.14082	down	5.38065e-13	-1.20021	down	0.984593	0.0102186	normal	--	--	--	--	Protein of unknown function (DUF1645)	--	Function unknown	uncharacterized protein LOC111876217 [Lactuca sativa]
c70382.graph_c0	1290.67	105.59	50	4.8	59.67	4.75	2.36122e-298	-4.21785	down	0	-4.84671	down	0.439531	0.351507	normal	Lipid transport and metabolism	Biological Process: lipid metabolic process (GO:0006629);; Cellular Component: integral component of membrane (GO:0016021);; Molecular Function: oxidoreductase activity, acting on paired donors, with oxidation of a pair of donors resulting in the reduction of molecular oxygen to two molecules of water (GO:0016717);; Biological Process: oxidation-reduction process (GO:0055114);;	K10256|6.22369e-89|sind:105159686|K10256 omega-6 fatty acid desaturase / acyl-lipid omega-6 desaturase (Delta-12 desaturase) [EC:1.14.19.6 1.14.19.22] | (RefSeq) omega-6 fatty acid desaturase, endoplasmic reticulum	--	Fatty acid desaturase	Omega-6 fatty acid desaturase, endoplasmic reticulum isozyme 2 OS=Glycine max OX=3847 GN=FAD2-2 PE=2 SV=1	Lipid transport and metabolism	FAD2-8 protein [Carthamus tinctorius]
c70402.graph_c2	377.33	18.31	22	1.22	28.33	1.37	6.68272e-94	-3.38301	down	3.19469e-119	-4.08972	down	0.770232	0.301153	normal	--	Molecular Function: peroxidase activity (GO:0004601);; Cellular Component: extracellular region (GO:0005576);; Biological Process: response to oxidative stress (GO:0006979);; Molecular Function: heme binding (GO:0020037);; Biological Process: hydrogen peroxide catabolic process (GO:0042744);; Molecular Function: metal ion binding (GO:0046872);; Biological Process: oxidation-reduction process (GO:…	K00430|0|pmum:103336232|K00430 peroxidase [EC:1.11.1.7] | (RefSeq) peroxidase 12	--	Peroxidase	Peroxidase 12 OS=Arabidopsis thaliana OX=3702 GN=PER12 PE=1 SV=1	Carbohydrate transport and metabolism	peroxidase 12-like [Lactuca sativa]
c70447.graph_c0	81.33	5.13	25	1.72	21.33	1.34	5.14722e-10	-1.55989	down	6.31379e-13	-1.77965	down	0.93503	0.0575965	normal	--	--	--	--	VQ motif	--	--	VQ motif-containing protein 22-like [Helianthus annuus]
c70457.graph_c1	83.33	7.27	37.33	3.65	26.33	2.37	5.10839e-08	-1.35359	down	2.66769e-08	-1.31298	down	0.927441	-0.0649799	normal	--	Biological Process: transcription, DNA-templated (GO:0006351);;	--	--	No apical meristem (NAM) protein	NAC domain-containing protein 83 OS=Arabidopsis thaliana OX=3702 GN=NAC083 PE=1 SV=1	Transcription	NAC domain-containing protein 83-like [Helianthus annuus]
c70522.graph_c0	40.33	2.4	0	0	1.33	0.08	8.75994e-13	-2.31938	down	3.23452e-19	-3.11226	down	0.842476	0.0396818	normal	--	--	--	--	--	--	Function unknown	uncharacterized protein LOC110911816 [Helianthus annuus]
c70541.graph_c0	127	23.24	20.33	4.97	19.67	4.34	2.01952e-08	-1.77795	down	2.03545e-29	-2.57161	down	0.87044	0.07962	normal	--	Molecular Function: ATP binding (GO:0005524);; Biological Process: response to stress (GO:0006950);; Cellular Component: integral component of membrane (GO:0016021);; Molecular Function: ATPase activity, coupled to transmembrane movement of substances (GO:0042626);; Biological Process: transmembrane transport (GO:0055085);;	K05666|3.75862e-38|pper:PRUPE_ppa000182mg|K05666 ATP-binding cassette, subfamily C (CFTR/MRP), member 2 | (RefSeq) hypothetical protein	Secondary metabolites biosynthesis, transport and catabolism	--	ABC transporter C family member 4 OS=Arabidopsis thaliana OX=3702 GN=ABCC4 PE=1 SV=2	Defense mechanisms	ABC transporter C family member 4-like [Lactuca sativa]
c70622.graph_c1	1292	82.31	604.67	45.48	491.33	31.79	4.21462e-95	-1.3159	down	3.03662e-122	-1.41251	down	0.842476	0.0746709	normal	--	--	--	--	--	--	--	--
c70640.graph_c0	19.33	0.77	0.67	0.03	2.33	0.09	0.000893046	-1.24896	down	2.74583e-07	-1.94737	down	0.842476	0.0480345	normal	Transcription	--	--	--	Leucine rich repeat;; Leucine Rich repeats (2 copies)	Probable leucine-rich repeat receptor-like protein kinase At5g49770 OS=Arabidopsis thaliana OX=3702 GN=At5g49770 PE=2 SV=1	Function unknown	probable leucine-rich repeat receptor-like protein kinase At5g49770 [Helianthus annuus]
c70673.graph_c0	200.33	4.79	66	1.79	73.67	1.71	1.33778e-15	-1.30667	down	1.20254e-31	-1.82912	down	0.551652	0.324376	normal	--	Molecular Function: ubiquitin-protein transferase activity (GO:0004842);; Biological Process: protein ubiquitination (GO:0016567);; Molecular Function: ligase activity (GO:0016874);;	K10592|0|pmum:103319469|K10592 E3 ubiquitin-protein ligase HUWE1 [EC:2.3.2.26] | (RefSeq) E3 ubiquitin-protein ligase UPL2-like	--	Domain of Unknown Function (DUF913);; Domain of Unknown Function (DUF908)	E3 ubiquitin-protein ligase UPL1 OS=Arabidopsis thaliana OX=3702 GN=UPL1 PE=1 SV=3	Posttranslational modification, protein turnover, chaperones	Armadillo-type fold [Cynara cardunculus var. scolymus]
c70691.graph_c0	134.33	5.64	70.33	3.43	47.67	2.03	4.30384e-11	-1.293	down	1.06855e-10	-1.17027	down	0.842476	-0.11725	normal	--	--	--	--	--	--	Function unknown	uncharacterized protein LOC110892539 [Helianthus annuus]
c70694.graph_c0	50.33	1.37	0.33	0.01	1.67	0.05	2.28632e-16	-2.5722	down	2.38394e-23	-3.35036	down	0.842476	0.0424677	normal	Secondary metabolites biosynthesis, transport and catabolism	Biological Process: secondary shoot formation (GO:0010223);; Molecular Function: oxidoreductase activity, acting on single donors with incorporation of molecular oxygen, incorporation of two atoms of oxygen (GO:0016702);; Biological Process: apocarotenoid biosynthetic process (GO:0043289);; Biological Process: oxidation-reduction process (GO:0055114);;	K17912|0|sot:102587589|K17912 9-cis-beta-carotene 9',10'-cleaving dioxygenase [EC:1.13.11.68] | (RefSeq) carotenoid cleavage dioxygenase 7, chloroplastic	Secondary metabolites biosynthesis, transport and catabolism	Retinal pigment epithelial membrane protein	Carotenoid cleavage dioxygenase 7, chloroplastic OS=Arabidopsis thaliana OX=3702 GN=CCD7 PE=1 SV=1	Secondary metabolites biosynthesis, transport and catabolism	carotenoid cleavage dioxygenase 7a [Chrysanthemum x morifolium]
c70806.graph_c0	46	2.35	5.33	0.31	2.67	0.14	0.000139483	-1.36702	down	2.71646e-14	-2.42436	down	0.902907	-0.0359377	normal	--	--	--	--	Protein of unknown function (DUF1645);; Protein of unknown function (DUF688)	--	Function unknown	uncharacterized protein LOC111876218 [Lactuca sativa]
c70829.graph_c0	122.67	11.86	51.33	5.78	49.67	4.99	6.31157e-08	-1.11164	down	4.93631e-13	-1.45189	down	0.842476	0.190642	normal	Inorganic ion transport and metabolism	Cellular Component: vacuolar membrane (GO:0005774);; Cellular Component: plasma membrane (GO:0005886);; Biological Process: regulation of pH (GO:0006885);; Biological Process: response to salt stress (GO:0009651);; Molecular Function: sodium:proton antiporter activity (GO:0015385);; Cellular Component: integral component of membrane (GO:0016021);; Biological Process: sodium ion transmembrane tran…	--	Inorganic ion transport and metabolism	Sodium/hydrogen exchanger family	Sodium/hydrogen exchanger 2 OS=Arabidopsis thaliana OX=3702 GN=NHX2 PE=2 SV=2	Inorganic ion transport and metabolism	sodium/hydrogen exchanger 3-like [Helianthus annuus]
c70845.graph_c0	3661.67	140.56	880	40.58	948.33	37.15	7.78167e-126	-1.86492	down	0	-2.37318	down	3.75779e-10	0.454727	normal	--	--	--	--	--	--	--	uncharacterized protein LOC110931550 [Helianthus annuus]
c70872.graph_c0	34.67	2.47	2.33	0.21	2	0.15	5.14025e-10	-2.05156	down	3.25246e-12	-2.42445	down	0.985714	0.00335815	normal	--	--	--	--	AP2 domain	Ethylene-responsive transcription factor 13 OS=Arabidopsis thaliana OX=3702 GN=ERF13 PE=2 SV=2	--	ethylene-responsive transcription factor 13-like [Helianthus annuus]
c70920.graph_c0	14.33	0.62	1.33	0.07	0.33	0.02	0.000604334	-1.22989	down	0.000373062	-1.43579	down	0.911393	-0.0159791	normal	--	Cellular Component: membrane (GO:0016020);; Molecular Function: oxidoreductase activity (GO:0016491);; Molecular Function: metal ion binding (GO:0046872);;	--	Secondary metabolites biosynthesis, transport and catabolism	Cytochrome P450	(S)-N-methylcoclaurine 3&apos;-hydroxylase-like protein OS=Papaver somniferum OX=3469 GN=CYP80BX PE=2 SV=1	Secondary metabolites biosynthesis, transport and catabolism	probable (S)-N-methylcoclaurine 3&apos;-hydroxylase isozyme 2 [Helianthus annuus]
c70920.graph_c1	60.67	3.94	3.33	0.25	5.33	0.39	1.85224e-15	-2.33294	down	3.15765e-23	-3.08779	down	0.842476	0.0967415	normal	--	Molecular Function: protein serine/threonine kinase activity (GO:0004674);; Molecular Function: ATP binding (GO:0005524);; Biological Process: protein phosphorylation (GO:0006468);; Cellular Component: integral component of membrane (GO:0016021);; Biological Process: recognition of pollen (GO:0048544);;	--	--	D-mannose binding lectin;; S-locus glycoprotein domain	Putative receptor protein kinase ZmPK1 OS=Zea mays OX=4577 GN=PK1 PE=2 SV=2	Signal transduction mechanisms	Apple-like protein [Cynara cardunculus var. scolymus]
c70948.graph_c1	14.67	0.93	3	0.23	1.67	0.1	0.00495406	-1.0885	down	0.00491016	-1.21072	down	0.936016	-0.0249324	normal	--	--	--	--	--	--	--	--
c70991.graph_c0	31.33	2.75	6	0.58	1.67	0.15	8.29339e-09	-1.9423	down	5.5932e-07	-1.78221	down	0.842476	-0.0844859	normal	--	--	--	--	--	Cyclin-dependent protein kinase inhibitor SMR6 OS=Arabidopsis thaliana OX=3702 GN=SMR6 PE=1 SV=1	Function unknown	cyclin-dependent protein kinase inhibitor SMR6-like [Helianthus annuus]
c71044.graph_c0	3177.67	94.5	298.33	18.57	300.33	14.74	0	-3.30938	down	0	-3.70805	down	0.0115457	0.340816	normal	Carbohydrate transport and metabolism	Cellular Component: integral component of membrane (GO:0016021);; Molecular Function: substrate-specific transmembrane transporter activity (GO:0022891);; Biological Process: transmembrane transport (GO:0055085);;	--	General function prediction only	Sugar (and other) transporter;; Major Facilitator Superfamily	Sugar transport protein 13 OS=Arabidopsis thaliana OX=3702 GN=STP13 PE=1 SV=2	Carbohydrate transport and metabolism	sugar transport protein 13 [Lactuca sativa]
c71126.graph_c0	34.33	1.3	6	0.27	5	0.18	5.90084e-07	-1.66339	down	7.23772e-09	-1.9537	down	0.988214	0.00469731	normal	Posttranslational modification, protein turnover, chaperones	Molecular Function: cysteine-type endopeptidase activity (GO:0004197);; Biological Process: vacuolar protein processing (GO:0006624);; Biological Process: proteolysis involved in cellular protein catabolic process (GO:0051603);;	K01369|5.69725e-148|jcu:105645980|K01369 legumain [EC:3.4.22.34] | (RefSeq) vacuolar-processing enzyme	Posttranslational modification, protein turnover, chaperones	Peptidase C13 family	Vacuolar-processing enzyme OS=Ricinus communis OX=3988 PE=1 SV=1	Posttranslational modification, protein turnover, chaperones	vacuolar-processing enzyme-like [Helianthus annuus]
c71269.graph_c0	86.67	6.22	34.33	2.54	35.33	2.46	7.58429e-06	-1.08235	down	1.11027e-10	-1.4961	down	0.842476	0.20656	normal	--	--	--	--	--	--	Function unknown	uncharacterized protein LOC110883798 [Helianthus annuus]
c71288.graph_c0	70.67	4.3	3.33	0.22	3	0.2	1.42113e-06	-1.67258	down	1.44855e-27	-3.30545	down	0.967698	0.0181343	normal	--	--	--	--	--	Uncharacterized protein At1g76070 OS=Arabidopsis thaliana OX=3702 GN=At1g76070 PE=1 SV=1	Function unknown	uncharacterized protein At1g76070-like [Lactuca sativa]
c71297.graph_c0	133.67	9.69	53.33	4.39	30	2.19	3.00766e-08	-1.58948	down	9.25355e-16	-1.52811	down	0.842476	-0.21809	normal	--	--	--	--	--	--	Function unknown	uncharacterized protein LOC111878085 [Lactuca sativa]
c71311.graph_c0	85	4.49	45.33	2.7	28.33	1.54	8.96604e-08	-1.29072	down	3.20148e-07	-1.12519	down	0.842476	-0.140409	normal	--	Cellular Component: integral component of membrane (GO:0016021);;	--	--	PLAC8 family	Protein PLANT CADMIUM RESISTANCE 6 OS=Arabidopsis thaliana OX=3702 GN=PCR6 PE=2 SV=1	Function unknown	protein PLANT CADMIUM RESISTANCE 5-like [Lactuca sativa]
c71320.graph_c0	58.33	2.58	26	1.27	14.33	0.65	5.48755e-07	-1.47948	down	1.98188e-05	-1.25827	down	0.842476	-0.143542	normal	--	--	--	--	--	--	Function unknown	uncharacterized protein LOC111908799 [Lactuca sativa]
c71332.graph_c0	233.67	11.05	43.67	2.32	64.33	2.99	4.76357e-28	-1.69809	down	1.22606e-56	-2.58903	down	0.0110664	0.55217	normal	--	Cellular Component: membrane (GO:0016020);;	--	--	--	Uncharacterized protein At5g23160 OS=Arabidopsis thaliana OX=3702 GN=At5g23160 PE=2 SV=1	Function unknown	uncharacterized protein LOC111884409 [Lactuca sativa]
c71370.graph_c0	52	4.08	6.67	0.6	5.33	0.44	1.63527e-12	-2.136	down	1.37895e-15	-2.43726	down	0.984593	0.00920843	normal	Cell wall/membrane/envelope biogenesis	Molecular Function: serine-type endopeptidase activity (GO:0004252);; Biological Process: proteolysis (GO:0006508);;	--	--	Peptidase inhibitor I9	Subtilisin-like protease SBT5.6 OS=Arabidopsis thaliana OX=3702 GN=SBT5.6 PE=2 SV=1	Posttranslational modification, protein turnover, chaperones	subtilisin-like protease SBT5.6 [Helianthus annuus]
c71372.graph_c0	336	16.56	110.67	6.28	108.33	5.27	4.50491e-31	-1.51531	down	7.45694e-48	-1.85778	down	0.842476	0.237842	normal	--	--	--	--	Domain of unknown function (DUF4228)	Uncharacterized protein At1g66480 OS=Arabidopsis thaliana OX=3702 GN=At1g66480 PE=2 SV=1	Function unknown	Protein of unknown function DUF4228 [Cynara cardunculus var. scolymus]
c71387.graph_c0	32.67	1.28	10.67	0.47	10.33	0.43	0.00236854	-1.09065	down	3.23098e-05	-1.42311	down	0.908036	0.0590132	normal	--	--	--	--	--	--	--	--
c71435.graph_c0	72	2.21	5.67	0.19	11.67	0.36	4.83677e-13	-1.96753	down	4.46072e-25	-3.00681	down	0.743241	0.230034	normal	Amino acid transport and metabolism	Molecular Function: transaminase activity (GO:0008483);; Molecular Function: 1-aminocyclopropane-1-carboxylate synthase activity (GO:0016847);; Molecular Function: pyridoxal phosphate binding (GO:0030170);; Biological Process: 1-aminocyclopropane-1-carboxylate biosynthetic process (GO:0042218);; Molecular Function: identical protein binding (GO:0042802);;	K20772|0|vvi:100263876|K20772 1-aminocyclopropane-1-carboxylate synthase 1/2/6 [EC:4.4.1.14] | (RefSeq) 1-aminocyclopropane-1-carboxylate synthase	Signal transduction mechanisms	Aminotransferase class I and II	1-aminocyclopropane-1-carboxylate synthase OS=Glycine max OX=3847 GN=ACS1 PE=2 SV=1	Amino acid transport and metabolism	Aminotransferase, class I/classII [Cynara cardunculus var. scolymus]
c71436.graph_c0	398	18.61	199.67	10.56	118.33	5.63	2.29391e-43	-1.62059	down	3.979e-35	-1.29585	down	0.344729	-0.29565	normal	--	Molecular Function: DNA binding (GO:0003677);; Cellular Component: nucleus (GO:0005634);; Biological Process: regulation of transcription, DNA-templated (GO:0006355);;	--	--	No apical meristem (NAM) protein	NAC transcription factor 29 OS=Arabidopsis thaliana OX=3702 GN=NAC029 PE=2 SV=1	Transcription	NAC transcription factor 29-like [Helianthus annuus]
c71505.graph_c1	44.33	4.18	8.33	0.91	14	1.32	0.000220347	-1.18625	down	1.26114e-10	-2.02796	down	0.842476	0.220188	normal	--	Molecular Function: magnesium ion binding (GO:0000287);; Molecular Function: phospholipid-translocating ATPase activity (GO:0004012);; Molecular Function: ATP binding (GO:0005524);; Cellular Component: integral component of membrane (GO:0016021);; Biological Process: phospholipid translocation (GO:0045332);;	K01530|3.07109e-47|pxb:103947343|K01530 phospholipid-translocating ATPase [EC:3.6.3.1] | (RefSeq) putative phospholipid-transporting ATPase 9	General function prediction only	Phospholipid-translocating ATPase N-terminal	Putative phospholipid-transporting ATPase 9 OS=Arabidopsis thaliana OX=3702 GN=ALA9 PE=3 SV=1	Intracellular trafficking, secretion, and vesicular transport	putative phospholipid-transporting ATPase 9 [Lactuca sativa]
c71557.graph_c0	289.67	13.09	2	0.12	2.33	0.11	1.69343e-85	-4.84279	down	4.13131e-94	-5.41849	down	0.948214	0.0202639	normal	Lipid transport and metabolism	Biological Process: lipid metabolic process (GO:0006629);; Cellular Component: integral component of membrane (GO:0016021);; Molecular Function: oxidoreductase activity (GO:0016491);; Biological Process: oxidation-reduction process (GO:0055114);;	K10256|2.68729e-164|thj:104826770|K10256 omega-6 fatty acid desaturase / acyl-lipid omega-6 desaturase (Delta-12 desaturase) [EC:1.14.19.6 1.14.19.22] | (RefSeq) delta(12)-fatty-acid desaturase-like	--	Fatty acid desaturase;; Domain of unknown function (DUF3474)	Delta(12) fatty acid desaturase DES8.11 OS=Calendula officinalis OX=41496 GN=DES8.11 PE=2 SV=1	Lipid transport and metabolism	Fatty acid desaturase, type 1 [Cynara cardunculus var. scolymus]
c71559.graph_c0	41.67	2.24	5.33	0.29	11	0.54	0.000116895	-1.27573	down	3.189e-12	-2.2777	down	0.764207	0.224241	normal	--	Molecular Function: kinase activity (GO:0016301);; Biological Process: phosphorylation (GO:0016310);;	--	Signal transduction mechanisms	Protein kinase domain;; Protein tyrosine kinase	Serine/threonine-protein kinase RIPK OS=Arabidopsis thaliana OX=3702 GN=RIPK PE=1 SV=1	Signal transduction mechanisms	serine/threonine-protein kinase RIPK-like [Lactuca sativa]
c71608.graph_c0	68.67	3.92	11.67	1.17	18	1.36	3.82971e-07	-1.44628	down	1.87418e-14	-2.22959	down	0.842476	0.258639	normal	--	--	--	--	--	--	--	--
c71617.graph_c0	25.33	2.31	1.33	0.17	1.67	0.15	3.05543e-06	-1.63526	down	1.1878e-08	-2.11485	down	0.977203	0.0107079	normal	--	Molecular Function: transcription factor activity, sequence-specific DNA binding (GO:0003700);; Biological Process: regulation of transcription, DNA-templated (GO:0006355);; Molecular Function: sequence-specific DNA binding (GO:0043565);;	--	--	WRKY DNA -binding domain	WRKY transcription factor 55 OS=Arabidopsis thaliana OX=3702 GN=WRKY55 PE=2 SV=1	Transcription	WRKY transcription factor 55 [Lactuca sativa]
c71629.graph_c0	776.33	71.09	123.33	13.06	151.67	14.13	1.83384e-117	-2.23161	down	9.72365e-192	-2.91182	down	0.00261965	0.519357	normal	--	Cellular Component: endoplasmic reticulum (GO:0005783);; Cellular Component: integral component of membrane (GO:0016021);; Molecular Function: heme binding (GO:0020037);; Cellular Component: organelle part (GO:0044422);; Molecular Function: metal ion binding (GO:0046872);;	--	Energy production and conversion	Cytochrome b5-like Heme/Steroid binding domain	Cytochrome b5 OS=Brassica oleracea var. botrytis OX=3715 GN=CYB5 PE=1 SV=1	--	cytochrome b5 isoform A [Solanum lycopersicum]
c71631.graph_c0	32	1.14	9	0.38	11	0.39	0.00555068	-1.01563	down	8.96991e-06	-1.53399	down	0.842476	0.123315	normal	--	--	--	--	Domain of unknown function (DUF296)	AT-hook motif nuclear-localized protein 22 OS=Arabidopsis thaliana OX=3702 GN=AHL22 PE=1 SV=1	Function unknown	AT-hook motif nuclear-localized protein 24-like [Lactuca sativa]
c71640.graph_c0	191	6.6	44.33	1.75	44.33	1.52	7.75866e-28	-1.88712	down	5.76581e-41	-2.277	down	0.842476	0.200062	normal	--	Molecular Function: DNA binding (GO:0003677);; Cellular Component: nucleus (GO:0005634);; Biological Process: regulation of transcription, DNA-templated (GO:0006355);;	--	--	No apical meristem (NAM) protein	NAC domain-containing protein 87 OS=Arabidopsis thaliana OX=3702 GN=NAC087 PE=2 SV=1	Function unknown	No apical meristem (NAM) protein [Cynara cardunculus var. scolymus]
c71646.graph_c1	381.67	18.26	77	4.26	103	5.01	1.06402e-45	-1.74776	down	1.41456e-84	-2.54105	down	0.00229277	0.572804	normal	--	--	--	--	--	--	--	--
c71678.graph_c0	157.67	2.97	58.67	1.28	64	1.18	3.71789e-10	-1.14263	down	1.43523e-20	-1.62159	down	0.842476	0.285669	normal	--	--	--	--	PB1 domain	Protein NLP6 OS=Arabidopsis thaliana OX=3702 GN=NLP6 PE=2 SV=2	Function unknown	NIN-like protein, partial [Chrysanthemum x morifolium]
c71721.graph_c0	130.67	13.62	27	3.28	24.33	2.54	4.32926e-23	-2.07417	down	1.14329e-29	-2.33759	down	0.892115	0.0768151	normal	--	--	--	--	--	--	Function unknown	hypothetical protein Ccrd_002880 [Cynara cardunculus var. scolymus]
c71724.graph_c2	70.33	4.4	40.67	2.84	29.33	1.83	7.56764e-05	-1.02101	down	5.72971e-05	-1.00392	down	0.968812	-0.0398902	normal	--	--	--	--	--	--	--	--
c71742.graph_c0	263.67	19.47	54	4.49	43.33	3.25	3.99739e-48	-2.35031	down	4.49404e-57	-2.4737	down	0.963727	0.0427326	normal	--	--	--	--	LURP-one-related	Protein LURP-one-related 15 OS=Arabidopsis thaliana OX=3702 GN=At5g01750 PE=1 SV=1	Function unknown	LURP1-like domain-containing protein [Cynara cardunculus var. scolymus]
c71780.graph_c0	22.33	3.84	2.67	0.48	4	0.81	0.00201845	-1.1835	down	1.64999e-06	-1.81003	down	0.842476	0.0689909	normal	--	--	--	--	--	--	--	uncharacterized protein LOC111886950 [Lactuca sativa]
c71802.graph_c0	113.33	4.44	41	1.65	40.33	1.53	2.3788e-09	-1.27049	down	1.82996e-16	-1.64379	down	0.842476	0.183317	normal	Defense mechanisms	Molecular Function: ATP binding (GO:0005524);; Cellular Component: plasma membrane (GO:0005886);; Molecular Function: ATPase-coupled organic phosphonate transmembrane transporter activity (GO:0015416);; Molecular Function: polyamine-transporting ATPase activity (GO:0015417);; Biological Process: organic phosphonate transport (GO:0015716);; Biological Process: organophosphate ester transport (GO:0…	--	Secondary metabolites biosynthesis, transport and catabolism	ABC-transporter extracellular N-terminal;; ABC transporter	ABC transporter G family member 37 OS=Oryza sativa subsp. japonica OX=39947 GN=ABCG37 PE=2 SV=1	Defense mechanisms	PREDICTED: pleiotropic drug resistance protein 1-like [Glycine max]
c71824.graph_c0	95	4.34	47.67	2.48	28.67	1.33	2.50681e-10	-1.43955	down	1.51593e-08	-1.20386	down	0.842476	-0.178485	normal	Lipid transport and metabolism	Biological Process: metabolic process (GO:0008152);; Molecular Function: hydrolase activity (GO:0016787);;	--	Defense mechanisms	alpha/beta hydrolase fold;; Carboxylesterase family	Probable carboxylesterase 15 OS=Arabidopsis thaliana OX=3702 GN=CXE15 PE=2 SV=1	Lipid transport and metabolism	probable carboxylesterase 15 [Lactuca sativa]
c71932.graph_c0	581.33	14.24	275	7.69	265	6.52	8.44803e-31	-1.04755	down	1.5663e-56	-1.37952	down	0.121117	0.280478	normal	--	Molecular Function: ubiquitin-protein transferase activity (GO:0004842);; Biological Process: protein ubiquitination (GO:0016567);; Molecular Function: ligase activity (GO:0016874);;	K10592|0|vvi:100255704|K10592 E3 ubiquitin-protein ligase HUWE1 [EC:2.3.2.26] | (RefSeq) E3 ubiquitin-protein ligase UPL2	--	--	E3 ubiquitin-protein ligase UPL2 OS=Arabidopsis thaliana OX=3702 GN=UPL2 PE=1 SV=3	Posttranslational modification, protein turnover, chaperones	Armadillo-type fold [Cynara cardunculus var. scolymus]
c71940.graph_c0	30.33	1.94	8.67	0.81	7.67	1	0.000635029	-1.22494	down	3.65245e-05	-1.47482	down	0.984593	0.019866	normal	--	--	--	--	--	--	--	--
c71949.graph_c0	52.67	4.15	2	0.18	3.33	0.28	1.04906e-13	-2.32707	down	2.50231e-20	-3.04595	down	0.842476	0.0600054	normal	--	--	--	--	--	--	Function unknown	putative zinc finger, SWIM-type [Helianthus annuus]
c71960.graph_c0	51.67	2.76	21.67	1.82	15.33	0.92	1.52947e-05	-1.29423	down	4.08595e-06	-1.31507	down	0.954647	-0.0436366	normal	--	--	--	--	--	--	--	--
c71987.graph_c0	40.67	2.25	4.33	0.28	6.33	0.31	1.78871e-07	-1.69271	down	2.17338e-12	-2.34646	down	0.842476	0.0836065	normal	Posttranslational modification, protein turnover, chaperones	Cellular Component: membrane (GO:0016020);; Biological Process: biological regulation (GO:0065007);;	--	--	Fe-S metabolism associated domain	Quinolinate synthase, chloroplastic OS=Arabidopsis thaliana OX=3702 GN=QS PE=1 SV=1	Function unknown	Fe-S metabolism associated domain, SufE-like protein [Cynara cardunculus var. scolymus]
c71989.graph_c1	342.33	14.52	15	0.76	9.67	0.44	8.87832e-94	-4.29226	down	2.67464e-109	-4.35025	down	0.933781	-0.0506295	normal	--	Molecular Function: transcription factor activity, sequence-specific DNA binding (GO:0003700);; Cellular Component: nucleus (GO:0005634);; Biological Process: regulation of transcription, DNA-templated (GO:0006355);; Molecular Function: sequence-specific DNA binding (GO:0043565);;	K09419|2.16087e-93|pop:POPTR_0016s05680g|K09419 heat shock transcription factor, other eukaryote | (RefSeq) POPTRDRAFT_576364; Heat Stress Transcription Factor family protein	Transcription	HSF-type DNA-binding	Heat stress transcription factor B-3 OS=Arabidopsis thaliana OX=3702 GN=HSFB3 PE=1 SV=1	Transcription	heat stress transcription factor B-3-like [Helianthus annuus]
c72022.graph_c0	101.67	3.87	33.67	1.46	42.67	1.56	1.31289e-06	-1.06769	down	7.1668e-15	-1.70687	down	0.625537	0.325453	normal	--	--	--	--	Heavy-metal-associated domain	--	--	uncharacterized protein LOC110906226 [Helianthus annuus]
c72039.graph_c4	12.67	1.16	1	0.11	1	0.09	0.00488206	-1.06958	down	0.00061039	-1.38721	down	0.984593	0.00544836	normal	--	Cellular Component: integral component of membrane (GO:0016021);; Molecular Function: cellulose synthase (UDP-forming) activity (GO:0016760);; Biological Process: cellulose biosynthetic process (GO:0030244);; Biological Process: cell wall organization (GO:0071555);;	--	--	Cellulose synthase	Cellulose synthase-like protein G3 OS=Arabidopsis thaliana OX=3702 GN=CSLG3 PE=2 SV=2	--	cellulose synthase-like protein G3 [Lactuca sativa]
c72054.graph_c0	3675.67	163.24	208.67	10.97	225.33	10.45	0	-3.92021	down	0	-4.41887	down	0.00300921	0.417751	normal	Lipid transport and metabolism	Biological Process: lipid metabolic process (GO:0006629);; Cellular Component: integral component of membrane (GO:0016021);; Molecular Function: oxidoreductase activity, acting on paired donors, with oxidation of a pair of donors resulting in the reduction of molecular oxygen to two molecules of water (GO:0016717);; Biological Process: oxidation-reduction process (GO:0055114);;	K10256|1.08524e-138|sind:105159686|K10256 omega-6 fatty acid desaturase / acyl-lipid omega-6 desaturase (Delta-12 desaturase) [EC:1.14.19.6 1.14.19.22] | (RefSeq) omega-6 fatty acid desaturase, endoplasmic reticulum	--	Fatty acid desaturase	Omega-6 fatty acid desaturase, endoplasmic reticulum isozyme 1 OS=Glycine max OX=3847 GN=FAD2-1 PE=2 SV=1	Lipid transport and metabolism	omega-6 fatty acid desaturase [Artemisia sphaerocephala]
c72084.graph_c0	302.67	15.42	55	3.26	48.67	2.54	8.21043e-19	-2.12374	down	5.70646e-71	-2.64324	down	0.842476	0.112847	normal	--	--	--	--	--	Uncharacterized protein At1g76070 OS=Arabidopsis thaliana OX=3702 GN=At1g76070 PE=1 SV=1	Function unknown	hypothetical protein Ccrd_016467 [Cynara cardunculus var. scolymus]
c72093.graph_c0	111.67	4.75	39	1.93	30.33	1.31	1.15607e-13	-1.59153	down	3.43379e-16	-1.67066	down	0.996822	0.00171283	normal	--	--	K09422|6.15087e-93|sind:105160804|K09422 myb proto-oncogene protein, plant | (RefSeq) transcription factor MYB108-like	Transcription	Myb-like DNA-binding domain;; Myb-like DNA-binding domain	Transcription factor MYB62 OS=Arabidopsis thaliana OX=3702 GN=MYB62 PE=2 SV=1	Transcription	R2R3 MYB transciption factor 3 [Cichorium intybus]
c72160.graph_c1	64	2.24	32.33	1.35	22.33	0.83	2.82378e-05	-1.16039	down	1.04075e-05	-1.13189	down	0.93503	-0.0606422	normal	Carbohydrate transport and metabolism	Biological Process: flavonoid biosynthetic process (GO:0009813);; Cellular Component: intracellular membrane-bounded organelle (GO:0043231);; Biological Process: flavonoid glucuronidation (GO:0052696);; Molecular Function: quercetin 3-O-glucosyltransferase activity (GO:0080043);; Molecular Function: quercetin 7-O-glucosyltransferase activity (GO:0080044);;	--	--	UDP-glucoronosyl and UDP-glucosyl transferase	UDP-glycosyltransferase 87A2 OS=Arabidopsis thaliana OX=3702 GN=UGT87A2 PE=1 SV=1	Function unknown	UDP-glycosyltransferase 87A2-like [Lactuca sativa]
c72192.graph_c0	103.67	4.91	28.33	1.54	36.33	1.73	3.20279e-08	-1.26467	down	1.42411e-17	-1.94037	down	0.776594	0.300116	normal	Signal transduction mechanisms	Molecular Function: protein serine/threonine phosphatase activity (GO:0004722);; Biological Process: protein dephosphorylation (GO:0006470);; Molecular Function: metal ion binding (GO:0046872);;	--	Signal transduction mechanisms	Protein phosphatase 2C	Probable protein phosphatase 2C 25 OS=Arabidopsis thaliana OX=3702 GN=At2g30020 PE=1 SV=1	Signal transduction mechanisms	probable protein phosphatase 2C 25 [Lactuca sativa]
c72248.graph_c0	1539.33	26.98	798.67	15.94	726.33	12.76	3.20733e-72	-1.01459	down	1.11433e-116	-1.26483	down	0.0126471	0.224183	normal	--	Molecular Function: DNA binding (GO:0003677);; Biological Process: regulation of transcription, DNA-templated (GO:0006355);; Biological Process: response to hormone (GO:0009725);; Biological Process: floral organ development (GO:0048437);; Biological Process: negative regulation of cellular process (GO:0048523);; Biological Process: phyllome development (GO:0048827);;	--	--	Auxin response factor;; B3 DNA binding domain;; AUX/IAA family	Auxin response factor 2A OS=Solanum lycopersicum OX=4081 GN=ARF2A PE=1 SV=1	Transcription	auxin response factor 2A-like [Helianthus annuus]
c72261.graph_c0	37.33	2.75	3	0.26	6.67	0.52	1.0381e-05	-1.4935	down	3.4791e-13	-2.46655	down	0.842476	0.135069	normal	--	Molecular Function: nucleotide binding (GO:0000166);; Molecular Function: protein kinase activity (GO:0004672);; Cellular Component: membrane (GO:0016020);; Biological Process: phosphorylation (GO:0016310);;	--	--	PAN-like domain;; S-locus glycoprotein domain	G-type lectin S-receptor-like serine/threonine-protein kinase At4g27290 OS=Arabidopsis thaliana OX=3702 GN=At4g27290 PE=3 SV=4	--	G-type lectin S-receptor-like serine/threonine-protein kinase At4g27290 isoform X2 [Helianthus annuus]
c72270.graph_c0	136.33	16.79	35.33	4.61	46.33	5.89	6.43134e-12	-1.34086	down	2.75668e-26	-2.07073	down	0.214124	0.407618	normal	--	--	--	Signal transduction mechanisms	NB-ARC domain	Putative disease resistance protein RGA3 OS=Solanum bulbocastanum OX=147425 GN=RGA3 PE=2 SV=2	Function unknown	putative disease resistance protein RGA1 [Lactuca sativa]
c72281.graph_c0	186.67	8.71	86	4.43	75	3.41	4.97967e-12	-1.16435	down	3.9102e-18	-1.36491	down	0.842476	0.114947	normal	Lipid transport and metabolism	Biological Process: metabolic process (GO:0008152);; Molecular Function: hydrolase activity (GO:0016787);;	--	Defense mechanisms	alpha/beta hydrolase fold;; Carboxylesterase family;; Steryl acetyl hydrolase	Probable carboxylesterase 18 OS=Arabidopsis thaliana OX=3702 GN=CXE18 PE=1 SV=1	Lipid transport and metabolism	probable carboxylesterase 18 [Lactuca sativa]
c72293.graph_c0	344.67	11.82	26.67	1.02	45	2.24	4.6255e-65	-2.68948	down	5.85849e-98	-3.72884	down	0.0123753	0.558516	normal	Lipid transport and metabolism	Biological Process: metabolic process (GO:0008152);; Molecular Function: hydrolase activity (GO:0016787);;	--	Defense mechanisms	Cytidylyltransferase family	Carboxylesterase 1 OS=Actinidia eriantha OX=165200 GN=CXE1 PE=1 SV=1	Lipid transport and metabolism	Alpha/beta hydrolase fold-3 [Cynara cardunculus var. scolymus]
c72319.graph_c0	337.67	15.42	48	2.49	54.67	2.55	7.53209e-58	-2.39549	down	7.33755e-85	-2.97169	down	0.504992	0.339761	normal	--	--	--	--	--	--	--	--
c72332.graph_c2	53	2.66	23.67	1.97	17.33	1	7.03796e-05	-1.19241	down	8.73723e-05	-1.1844	down	0.960905	-0.0416301	normal	--	--	--	--	--	--	--	--
c72380.graph_c0	187	7.49	87.67	4.11	74.67	2.88	2.03267e-13	-1.18498	down	2.91162e-19	-1.35179	down	0.842476	0.0941541	normal	--	Molecular Function: ubiquitin-protein transferase activity (GO:0004842);; Biological Process: protein ubiquitination (GO:0016567);; Molecular Function: ligase activity (GO:0016874);;	K10592|0|sind:105174974|K10592 E3 ubiquitin-protein ligase HUWE1 [EC:2.3.2.26] | (RefSeq) E3 ubiquitin-protein ligase UPL1-like	--	Domain of Unknown Function (DUF913);; Domain of Unknown Function (DUF908);; Armadillo/beta-catenin-like repeat	E3 ubiquitin-protein ligase UPL1 OS=Arabidopsis thaliana OX=3702 GN=UPL1 PE=1 SV=3	Posttranslational modification, protein turnover, chaperones	E3 ubiquitin-protein ligase UPL1-like [Lactuca sativa]
c72482.graph_c0	38.33	1.09	0	0	1.67	0.05	7.67966e-12	-2.22818	down	4.60048e-19	-3.09843	down	0.842476	0.0418528	normal	Carbohydrate transport and metabolism	Molecular Function: sucrose alpha-glucosidase activity (GO:0004575);; Biological Process: carbohydrate metabolic process (GO:0005975);; Molecular Function: carbohydrate binding (GO:0030246);;	K01193|0|jcu:105634711|K01193 beta-fructofuranosidase [EC:3.2.1.26] | (RefSeq) beta-fructofuranosidase, insoluble isoenzyme 1-like	Carbohydrate transport and metabolism	Glycosyl hydrolases family 32 N-terminal domain	Beta-fructofuranosidase, insoluble isoenzyme 1 OS=Daucus carota OX=4039 GN=INV1 PE=1 SV=1	Carbohydrate transport and metabolism	beta-fructofuranosidase, insoluble isoenzyme 1-like [Lactuca sativa]
c72493.graph_c0	54	1.19	16.33	0.42	13.33	0.28	1.02829e-06	-1.47327	down	4.67372e-09	-1.66888	down	0.99578	0.00362371	normal	Amino acid transport and metabolism	Molecular Function: transporter activity (GO:0005215);; Biological Process: oligopeptide transport (GO:0006857);; Cellular Component: integral component of membrane (GO:0016021);;	K14638|0|tcc:TCM_035998|K14638 solute carrier family 15 (peptide/histidine transporter), member 3/4 | (RefSeq) Nitrate transporter, putative	Amino acid transport and metabolism	POT family	Protein NRT1/ PTR FAMILY 1.2 OS=Arabidopsis thaliana OX=3702 GN=NPF1.2 PE=1 SV=1	Amino acid transport and metabolism	protein NRT1/ PTR FAMILY 1.1-like [Lactuca sativa]
c72503.graph_c0	104	4.29	45	2.15	42.33	1.74	1.74727e-07	-1.10748	down	1.31269e-11	-1.39052	down	0.842476	0.142684	normal	--	--	K07976|9.71643e-114|sot:102588700|K07976 Rab family, other | (RefSeq) septum-promoting GTP-binding protein 1-like	General function prediction only	Ras family;; Ras of Complex, Roc, domain of DAPkinase	Ras-related protein RABG1 OS=Arabidopsis thaliana OX=3702 GN=RABG1 PE=2 SV=1	Function unknown	septum-promoting GTP-binding protein 1-like [Helianthus annuus]
c72564.graph_c2	162	5.76	4.33	0.18	9.33	0.33	9.18771e-45	-3.28937	down	1.2808e-59	-4.29831	down	0.842476	0.201704	normal	--	Molecular Function: transferase activity, transferring acyl groups other than amino-acyl groups (GO:0016747);;	--	--	Transferase family	Hydroxycinnamoyltransferase 1 OS=Oryza sativa subsp. japonica OX=39947 GN=HCT1 PE=2 SV=1	Function unknown	putrescine hydroxycinnamoyltransferase 1-like [Lactuca sativa]
c72607.graph_c0	243.67	14.95	101.67	7.18	107.33	6.47	4.37299e-13	-1.07749	down	3.40927e-27	-1.51624	down	0.582879	0.30036	normal	General function prediction only	Molecular Function: glutathione transferase activity (GO:0004364);; Cellular Component: cytoplasm (GO:0005737);; Biological Process: glutathione metabolic process (GO:0006749);; Biological Process: toxin catabolic process (GO:0009407);;	K00799|8.80725e-96|adu:107459865|K00799 glutathione S-transferase [EC:2.5.1.18] | (RefSeq) probable glutathione S-transferase	Posttranslational modification, protein turnover, chaperones	Glutathione S-transferase, N-terminal domain;; Glutathione S-transferase, N-terminal domain;; Glutathione S-transferase, N-terminal domain;; Glutathione S-transferase, C-terminal domain;; Glutathione S-transferase, C-terminal domain	Probable glutathione S-transferase parC OS=Nicotiana tabacum OX=4097 GN=PARC PE=2 SV=1	Posttranslational modification, protein turnover, chaperones	probable glutathione S-transferase parC [Lactuca sativa]
c72620.graph_c0	844.33	54.99	280	21.61	260.67	17.1	7.57465e-78	-1.6035	down	1.58586e-117	-1.89422	down	0.310508	0.241617	normal	--	--	--	--	Thaumatin family	Thaumatin-like protein OS=Olea europaea OX=4146 PE=1 SV=1	Function unknown	thaumatin-like protein 1 [Lactuca sativa]
c72764.graph_c0	61.33	4.47	23.33	1.94	19.67	1.5	1.52947e-05	-1.23062	down	1.92825e-07	-1.43789	down	0.939056	0.0564343	normal	--	--	--	--	--	--	Function unknown	uncharacterized protein LOC110889235 isoform X2 [Helianthus annuus]
c72798.graph_c0	92	9.73	40	4.6	28.67	3.07	1.93208e-09	-1.38763	down	5.6456e-10	-1.36229	down	0.943381	-0.0566658	normal	--	Molecular Function: calcium ion binding (GO:0005509);;	K13448|1.31299e-41|fve:105352384|K13448 calcium-binding protein CML | (RefSeq) calcium-binding protein CML38	Signal transduction mechanisms	EF-hand domain pair;; EF hand;; EF-hand domain pair;; EF-hand domain;; EF hand	Probable calcium-binding protein CML41 OS=Arabidopsis thaliana OX=3702 GN=CML41 PE=2 SV=2	--	calcium-binding protein CML38 [Lactuca sativa]
c72821.graph_c0	84.33	5.05	16	1.1	20	1.17	5.77648e-12	-1.68971	down	1.47051e-19	-2.29846	down	0.842476	0.19855	normal	Signal transduction mechanisms	--	--	Signal transduction mechanisms	Protein tyrosine kinase;; Protein kinase domain	Receptor-like protein kinase ANXUR1 OS=Arabidopsis thaliana OX=3702 GN=ANX1 PE=2 SV=1	Signal transduction mechanisms	putative serine-threonine/tyrosine-protein kinase catalytic domain-containing protein [Helianthus annuus]
c72853.graph_c0	540.33	16.66	304	10.6	193	5.99	5.05461e-46	-1.38929	down	1.80331e-38	-1.14319	down	0.401212	-0.241578	normal	Carbohydrate transport and metabolism	Biological Process: flavonoid biosynthetic process (GO:0009813);; Cellular Component: intracellular membrane-bounded organelle (GO:0043231);; Biological Process: flavonoid glucuronidation (GO:0052696);; Molecular Function: quercetin 3-O-glucosyltransferase activity (GO:0080043);; Molecular Function: quercetin 7-O-glucosyltransferase activity (GO:0080044);;	K13692|4.31058e-169|rcu:8288110|K13692 UDP-glucose:(indol-3-yl)acetate beta-D-glucosyltransferase [EC:2.4.1.121] | (RefSeq) UDP-glycosyltransferase 84B1	--	UDP-glucoronosyl and UDP-glucosyl transferase	UDP-glycosyltransferase 84B1 OS=Arabidopsis thaliana OX=3702 GN=UGT84B1 PE=2 SV=1	Function unknown	UDP-glycosyltransferase 84B1-like isoform X1 [Lactuca sativa]
c72903.graph_c0	86.33	4.64	4.33	0.26	2.33	0.13	3.93174e-29	-3.21377	down	5.79116e-33	-3.44243	down	0.946218	-0.0241066	normal	--	Molecular Function: DNA binding (GO:0003677);; Molecular Function: transcription factor activity, sequence-specific DNA binding (GO:0003700);; Cellular Component: nucleus (GO:0005634);; Biological Process: regulation of transcription, DNA-templated (GO:0006355);;	K14516|2.13199e-64|vvi:100246426|K14516 ethylene-responsive transcription factor 1 | (RefSeq) ethylene-responsive transcription factor 1B	--	AP2 domain	Ethylene-responsive transcription factor 1B OS=Arabidopsis thaliana OX=3702 GN=ERF1B PE=1 SV=2	Transcription	ethylene-responsive transcription factor 1B-like [Lactuca sativa]
c72952.graph_c0	97	7.75	15.33	1.29	12.33	1.06	9.94626e-21	-2.33422	down	2.81825e-25	-2.54363	down	0.984593	0.0143411	normal	--	--	--	--	Remorin, C-terminal region;; Remorin, N-terminal region	Remorin OS=Solanum tuberosum OX=4113 PE=1 SV=1	Function unknown	remorin-like [Helianthus annuus]
c72988.graph_c2	244.67	10.88	79.33	4.34	82	3.6	1.44791e-23	-1.43137	down	1.5419e-35	-1.84124	down	0.842179	0.27414	normal	--	--	--	--	Protein of unknown function (DUF688)	--	Function unknown	hypothetical protein Ccrd_023045 [Cynara cardunculus var. scolymus]
c73117.graph_c0	54.33	5.38	6	0.99	8.67	1.08	1.74838e-09	-1.82536	down	3.69769e-16	-2.53097	down	0.842476	0.0964109	normal	--	--	--	--	--	--	Function unknown	uncharacterized protein LOC111897370 [Lactuca sativa]
c73131.graph_c0	56	3.76	27.33	2.13	17.67	1.2	9.48155e-06	-1.26443	down	2.97327e-05	-1.15194	down	0.842476	-0.100895	normal	--	Molecular Function: transcription factor activity, sequence-specific DNA binding (GO:0003700);; Biological Process: regulation of transcription, DNA-templated (GO:0006355);; Molecular Function: sequence-specific DNA binding (GO:0043565);;	--	--	bZIP transcription factor;; Basic region leucine zipper;; bZIP Maf transcription factor	Basic leucine zipper 43 OS=Arabidopsis thaliana OX=3702 GN=BZIP43 PE=1 SV=1	Transcription	basic leucine zipper 43-like [Lactuca sativa]
c73161.graph_c0	872.33	48.68	324.67	17.47	233.67	11.25	1.98975e-110	-1.80999	down	1.65205e-118	-1.72894	down	0.842476	-0.0979203	normal	--	Cellular Component: cytoplasm (GO:0005737);;	--	--	--	--	Function unknown	hypothetical protein Ccrd_001337 [Cynara cardunculus var. scolymus]
c73174.graph_c0	26.33	1.4	10.33	0.62	7	0.36	0.00329916	-1.11497	down	0.00209617	-1.17641	down	0.957125	-0.0333878	normal	--	Molecular Function: RNA binding (GO:0003723);; Molecular Function: structural constituent of ribosome (GO:0003735);; Biological Process: translation (GO:0006412);; Cellular Component: membrane (GO:0016020);; Cellular Component: cytosolic large ribosomal subunit (GO:0022625);; Biological Process: ribosome biogenesis (GO:0042254);;	--	--	--	Uncharacterized protein At5g19025 OS=Arabidopsis thaliana OX=3702 GN=At5g19025 PE=2 SV=3	Function unknown	uncharacterized protein At5g19025-like [Helianthus annuus]
c73281.graph_c0	56	4.33	18.67	1.61	16.67	1.26	6.27049e-06	-1.32271	down	1.14881e-08	-1.59811	down	0.91947	0.0635244	normal	Signal transduction mechanisms	Molecular Function: calcium ion binding (GO:0005509);;	K02183|1.64416e-68|sind:105165316|K02183 calmodulin | (RefSeq) calmodulin-like	Signal transduction mechanisms	EF hand;; EF-hand domain pair;; EF-hand domain;; EF hand;; EF-hand domain pair;; EF-hand domain;; Secreted protein acidic and rich in cysteine Ca binding region;; Cytoskeletal-regulatory complex EF hand;; EF-hand domain	Calmodulin-4 OS=Arabidopsis thaliana OX=3702 GN=CAM4 PE=1 SV=1	--	calmodulin-like [Helianthus annuus]
c73304.graph_c0	50	3.54	15.33	1.19	7	0.49	1.44302e-09	-1.88089	down	5.47139e-08	-1.61601	down	0.842476	-0.144632	normal	--	Cellular Component: membrane (GO:0016020);;	--	--	Thaumatin family	Thaumatin-like protein 1 OS=Arabidopsis thaliana OX=3702 GN=TLP1 PE=2 SV=1	Function unknown	hypothetical protein LSAT_2X76000 [Lactuca sativa]
c73336.graph_c0	63.67	4.06	6.33	0.43	8.67	0.54	3.28773e-13	-2.07264	down	3.72166e-20	-2.74544	down	0.842476	0.119197	normal	--	--	--	--	Vacuolar protein sorting-associated protein 62	--	Function unknown	uncharacterized protein LOC110865061 [Helianthus annuus]
c73336.graph_c1	58.33	3.56	9.67	0.69	12	0.71	7.15427e-09	-1.67527	down	4.07381e-15	-2.27673	down	0.842476	0.128734	normal	--	--	--	--	Vacuolar protein sorting-associated protein 62	--	Function unknown	uncharacterized protein LOC110865061 [Helianthus annuus]
c73356.graph_c0	57	6.59	19.67	2.54	17.33	2.05	5.66134e-06	-1.29737	down	1.93437e-08	-1.56177	down	0.898788	0.0706721	normal	--	Cellular Component: integral component of membrane (GO:0016021);;	--	General function prediction only	--	Ankyrin repeat-containing protein ITN1 OS=Arabidopsis thaliana OX=3702 GN=ITN1 PE=1 SV=1	Function unknown	ankyrin repeat-containing protein ITN1-like isoform X1 [Lactuca sativa]
c73398.graph_c0	1602.67	56.03	402.67	18.99	478.67	18.61	5.18189e-174	-1.6649	down	0	-2.29764	down	9.43785e-12	0.577341	normal	--	Cellular Component: integral component of membrane (GO:0016021);; Biological Process: oxidation-reduction process (GO:0055114);;	--	Signal transduction mechanisms	Protein of unknown function (DUF568);; Eukaryotic cytochrome b561	Cytochrome b561 and DOMON domain-containing protein At5g35735 OS=Arabidopsis thaliana OX=3702 GN=At5g35735 PE=2 SV=1	Function unknown	cytochrome b561 and DOMON domain-containing protein At5g35735-like [Lactuca sativa]
c73411.graph_c1	31.67	3.33	5	0.64	8	0.81	0.000887719	-1.20675	down	4.50187e-08	-1.92505	down	0.842476	0.114517	normal	Signal transduction mechanisms	--	K04733|1.46078e-45|sind:105177639|K04733 interleukin-1 receptor-associated kinase 4 [EC:2.7.11.1] | (RefSeq) receptor-like protein kinase FERONIA	Signal transduction mechanisms	Protein tyrosine kinase;; Protein kinase domain	Receptor-like protein kinase ANXUR1 OS=Arabidopsis thaliana OX=3702 GN=ANX1 PE=2 SV=1	Signal transduction mechanisms	LEAF RUST 10 DISEASE-RESISTANCE LOCUS RECEPTOR-LIKE PROTEIN KINASE-like 2.5 [Helianthus annuus]
c73422.graph_c0	224	7.73	67	2.72	66.33	2.34	1.81696e-23	-1.59482	down	2.32339e-38	-1.96151	down	0.842476	0.212179	normal	--	--	--	--	--	Precursor of CEP14 OS=Arabidopsis thaliana OX=3702 GN=CEP14 PE=2 SV=1	Function unknown	hypothetical protein LSAT_7X25601 [Lactuca sativa]
c73425.graph_c0	112.67	3.19	21.33	0.73	41.67	1.23	2.73951e-07	-1.17097	down	7.79609e-26	-2.38657	down	0.00495874	0.592972	normal	Signal transduction mechanisms	Molecular Function: acid phosphatase activity (GO:0003993);; Cellular Component: integral component of membrane (GO:0016021);; Biological Process: dephosphorylation (GO:0016311);; Molecular Function: metal ion binding (GO:0046872);;	--	Carbohydrate transport and metabolism	Calcineurin-like phosphoesterase;; Purple acid Phosphatase, N-terminal domain;; Iron/zinc purple acid phosphatase-like protein C	Probable inactive purple acid phosphatase 27 OS=Arabidopsis thaliana OX=3702 GN=PAP27 PE=2 SV=1	Function unknown	probable inactive purple acid phosphatase 27 [Helianthus annuus]
c73483.graph_c0	24	1.02	3	0.15	3.33	0.16	0.000216341	-1.35486	down	4.8898e-07	-1.8664	down	0.892993	0.037801	normal	Secondary metabolites biosynthesis, transport and catabolism	Molecular Function: iron ion binding (GO:0005506);; Molecular Function: dioxygenase activity (GO:0051213);; Biological Process: oxidation-reduction process (GO:0055114);;	--	--	non-haem dioxygenase in morphine synthesis N-terminal;; 2OG-Fe(II) oxygenase superfamily	Probable 2-oxoglutarate-dependent dioxygenase At5g05600 OS=Arabidopsis thaliana OX=3702 GN=At5g05600 PE=2 SV=1	Function unknown	Isopenicillin N synthase [Cynara cardunculus var. scolymus]
c73523.graph_c0	108	8.39	27.33	2.45	36.33	3	2.33515e-10	-1.33611	down	6.3575e-21	-2.04799	down	0.44978	0.354047	normal	--	--	--	--	--	--	--	--
c73540.graph_c3	18.33	1.51	0	0	1	0.1	0.000281719	-1.32013	down	2.20797e-07	-1.95311	down	0.842476	0.0277668	normal	--	--	--	General function prediction only	zinc-binding in reverse transcriptase	Putative ribonuclease H protein At1g65750 OS=Arabidopsis thaliana OX=3702 GN=At1g65750 PE=3 SV=1	Function unknown	uncharacterized protein LOC111883625 [Lactuca sativa]
c73568.graph_c0	236.33	10.77	98.33	5.13	92	4.34	7.17102e-18	-1.22994	down	1.94359e-28	-1.52404	down	0.842476	0.202045	normal	--	Molecular Function: methyltransferase activity (GO:0008168);; Biological Process: methylation (GO:0032259);;	--	General function prediction only	Lysine methyltransferase	--	Function unknown	hypothetical protein Ccrd_021454 [Cynara cardunculus var. scolymus]
c73591.graph_c0	974.67	35.99	296	14.61	317.33	13.59	2.18778e-81	-1.53403	down	3.47777e-167	-2.02209	down	0.00137751	0.414578	normal	--	Molecular Function: transcription factor activity, sequence-specific DNA binding (GO:0003700);; Biological Process: regulation of transcription, DNA-templated (GO:0006355);; Molecular Function: sequence-specific DNA binding (GO:0043565);;	K13424|1.38141e-91|sind:105161503|K13424 WRKY transcription factor 33 | (RefSeq) probable WRKY transcription factor 33	--	WRKY DNA -binding domain	WRKY transcription factor WRKY24 OS=Oryza sativa subsp. indica OX=39946 GN=WRKY24 PE=2 SV=1	Transcription	WRKY33 [Chrysanthemum x morifolium]
c73591.graph_c1	43.67	7.32	8	1.56	7	0.93	2.51548e-08	-1.7508	down	4.88227e-11	-2.06593	down	0.984593	0.0196398	normal	--	Biological Process: negative regulation of transcription from RNA polymerase II promoter (GO:0000122);; Molecular Function: core promoter sequence-specific DNA binding (GO:0001046);; Molecular Function: transcription factor activity, sequence-specific DNA binding (GO:0003700);; Cellular Component: nucleus (GO:0005634);; Biological Process: atrichoblast differentiation (GO:0010055);; Biological Pr…	--	--	--	Probable WRKY transcription factor 75 OS=Arabidopsis thaliana OX=3702 GN=WRKY75 PE=2 SV=1	Transcription	glandular trichome-specific WRKY 2 [Artemisia annua]
c73619.graph_c0	58.67	2.44	22.33	1.12	21	0.84	7.68419e-05	-1.12842	down	6.70771e-08	-1.44893	down	0.842476	0.106498	normal	--	Cellular Component: membrane (GO:0016020);;	--	General function prediction only	Ankyrin repeats (3 copies);; Ankyrin repeats (many copies);; Ankyrin repeat	--	Function unknown	uncharacterized protein LOC110941147 [Helianthus annuus]
c73667.graph_c0	1763	118.51	467.67	35.97	475.33	32.23	8.21724e-58	-1.76583	down	4.02506e-288	-2.2219	down	0.00127963	0.363117	normal	--	--	--	--	Plastocyanin-like domain	Umecyanin OS=Armoracia rusticana OX=3704 PE=1 SV=1	Function unknown	cucumber peeling cupredoxin-like [Lactuca sativa]
c73702.graph_c0	90	3.04	39	1.47	24.33	0.84	1.42598e-10	-1.53661	down	2.56016e-10	-1.39216	down	0.842476	-0.123023	normal	Carbohydrate transport and metabolism	Biological Process: metabolic process (GO:0008152);; Cellular Component: membrane (GO:0016020);; Molecular Function: transferase activity, transferring hexosyl groups (GO:0016758);;	--	--	UDP-glucoronosyl and UDP-glucosyl transferase	UDP-glycosyltransferase 71E1 OS=Stevia rebaudiana OX=55670 GN=UGT71E1 PE=2 SV=1	Function unknown	UDP-glycosyltransferase 71E1-like [Lactuca sativa]
c73715.graph_c0	34.67	1.79	14.67	0.82	8	0.43	4.80849e-05	-1.36978	down	0.000591921	-1.18867	down	0.842476	-0.11324	normal	Cell wall/membrane/envelope biogenesis	Cellular Component: cytoplasm (GO:0005737);; Biological Process: galactose metabolic process (GO:0006012);; Molecular Function: metal ion binding (GO:0046872);; Molecular Function: inositol 3-alpha-galactosyltransferase activity (GO:0047216);;	K18819|0|sly:100316891|K18819 inositol 3-alpha-galactosyltransferase [EC:2.4.1.123] | (RefSeq) GolS2, GolS-2, SlGolS2; galactinol synthase	Carbohydrate transport and metabolism	Glycosyl transferase family 8	Galactinol synthase 2 OS=Solanum lycopersicum OX=4081 GN=GOLS2 PE=2 SV=1	Posttranslational modification, protein turnover, chaperones	galactinol synthase 2-like isoform X1 [Helianthus annuus]
c73718.graph_c0	64.33	2.54	21.67	0.99	23	0.89	1.4305e-05	-1.1705	down	3.45404e-09	-1.58808	down	0.842476	0.158746	normal	--	--	--	Posttranslational modification, protein turnover, chaperones	Xylanase inhibitor C-terminal;; Xylanase inhibitor N-terminal;; Eukaryotic aspartyl protease	Aspartic proteinase nepenthesin-1 OS=Nepenthes gracilis OX=150966 GN=nep1 PE=1 SV=1	Posttranslational modification, protein turnover, chaperones	putative aspartic peptidase A1 family [Helianthus annuus]
c73749.graph_c0	60	7.27	16.33	2.32	17.33	2.16	5.44682e-07	-1.38211	down	3.91607e-11	-1.82237	down	0.842476	0.137857	normal	--	--	--	--	--	--	--	hypothetical protein HannXRQ_Chr11g0331501 [Helianthus annuus]
c73773.graph_c1	206.67	9.94	19.67	1.25	21.67	1.14	3.40273e-46	-2.81468	down	4.68562e-62	-3.34353	down	0.842476	0.178553	normal	Defense mechanisms	Molecular Function: ATP binding (GO:0005524);; Cellular Component: integral component of membrane (GO:0016021);; Molecular Function: ATPase activity, coupled to transmembrane movement of substances (GO:0042626);; Biological Process: transmembrane transport (GO:0055085);;	K05658|0|vvi:100267452|K05658 ATP-binding cassette, subfamily B (MDR/TAP), member 1 [EC:3.6.3.44] | (RefSeq) ABC transporter B family member 11	Secondary metabolites biosynthesis, transport and catabolism	ABC transporter transmembrane region	ABC transporter B family member 11 OS=Arabidopsis thaliana OX=3702 GN=ABCB11 PE=2 SV=1	Defense mechanisms	ABC transporter B family member 21-like [Helianthus annuus]
c73787.graph_c0	535.33	28.58	129	7.87	126.67	6.83	1.48737e-66	-1.9511	down	2.73873e-96	-2.31597	down	0.591943	0.270779	normal	--	Biological Process: metabolic process (GO:0008152);; Molecular Function: 4-coumarate-CoA ligase activity (GO:0016207);;	K01904|6.97492e-81|sind:105158263|K01904 4-coumarate--CoA ligase [EC:6.2.1.12] | (RefSeq) 4-coumarate--CoA ligase 1-like	Lipid transport and metabolism	AMP-binding enzyme C-terminal domain;; AMP-binding enzyme	4-coumarate--CoA ligase 1 OS=Nicotiana tabacum OX=4097 GN=4CL1 PE=2 SV=1	--	4-coumarate:CoA ligase 2 [Ruta graveolens]
c73829.graph_c0	905	31.66	355	14.11	424.67	14.7	1.22532e-43	-1.02511	down	1.08946e-117	-1.65996	down	3.15574e-09	0.568251	normal	--	--	K19476|5.5169e-101|gmx:100810665|K19476 vacuolar protein sorting-associated protein IST1 | (RefSeq) uncharacterized LOC100810665	Cytoskeleton	Regulator of Vps4 activity in the MVB pathway	--	Function unknown	protein of unknown function DUF292, eukaryotic, partial [Cynara cardunculus var. scolymus]
c73891.graph_c0	95	3.82	25.33	1.26	26.33	0.97	1.29297e-09	-1.49268	down	4.81459e-17	-1.94572	down	0.842476	0.161741	normal	--	--	--	--	S-locus glycoprotein domain;; D-mannose binding lectin;; PAN-like domain	G-type lectin S-receptor-like serine/threonine-protein kinase At4g27290 OS=Arabidopsis thaliana OX=3702 GN=At4g27290 PE=3 SV=4	Signal transduction mechanisms	uncharacterized protein LOC111917959 [Lactuca sativa]
c73916.graph_c0	2429.67	64.69	813.67	27.13	874	24.39	1.72108e-53	-1.39341	down	2.01264e-271	-1.89047	down	0.00195157	0.407556	normal	Signal transduction mechanisms	Biological Process: MAPK cascade (GO:0000165);; Molecular Function: MAP kinase activity (GO:0004707);; Molecular Function: ATP binding (GO:0005524);; Cellular Component: intracellular (GO:0005622);; Biological Process: lateral root formation (GO:0010311);;	K04371|0|vvi:100251947|K04371 mitogen-activated protein kinase 1/3 [EC:2.7.11.24] | (RefSeq) mitogen-activated protein kinase homolog NTF6	Signal transduction mechanisms	Protein kinase domain;; Protein tyrosine kinase	Mitogen-activated protein kinase homolog NTF6 OS=Nicotiana tabacum OX=4097 GN=NTF6 PE=2 SV=1	Signal transduction mechanisms	mitogen-activated protein kinase homolog NTF6-like isoform X1 [Lactuca sativa]
c73952.graph_c0	1820	81.2	304	15.44	353.67	15.92	1.0613e-291	-2.27594	down	0	-2.88113	down	1.37097e-07	0.539632	normal	--	Molecular Function: monooxygenase activity (GO:0004497);; Molecular Function: iron ion binding (GO:0005506);; Cellular Component: integral component of membrane (GO:0016021);; Molecular Function: oxidoreductase activity, acting on paired donors, with incorporation or reduction of molecular oxygen (GO:0016705);; Molecular Function: heme binding (GO:0020037);; Biological Process: oxidation-reductio…	K09755|0|tcc:TCM_000258|K09755 ferulate-5-hydroxylase [EC:1.14.-.-] | (RefSeq) Ferulic acid 5-hydroxylase 1	Secondary metabolites biosynthesis, transport and catabolism	Cytochrome P450	Cytochrome P450 84A1 OS=Arabidopsis thaliana OX=3702 GN=CYP84A1 PE=1 SV=1	Secondary metabolites biosynthesis, transport and catabolism	ferulate-5-hydroxylase [Chrysanthemum x morifolium]
c73952.graph_c1	475.33	49.66	44	5.19	56.67	5.97	2.17258e-98	-2.85246	down	9.93853e-138	-3.58419	down	0.185725	0.4155	normal	--	Molecular Function: monooxygenase activity (GO:0004497);; Molecular Function: iron ion binding (GO:0005506);; Cellular Component: integral component of membrane (GO:0016021);; Molecular Function: oxidoreductase activity, acting on paired donors, with incorporation or reduction of molecular oxygen (GO:0016705);; Molecular Function: heme binding (GO:0020037);; Biological Process: oxidation-reductio…	K09755|3.91727e-83|sind:105171102|K09755 ferulate-5-hydroxylase [EC:1.14.-.-] | (RefSeq) cytochrome P450 84A1-like	Secondary metabolites biosynthesis, transport and catabolism	Cytochrome P450	Cytochrome P450 84A1 OS=Arabidopsis thaliana OX=3702 GN=CYP84A1 PE=1 SV=1	Secondary metabolites biosynthesis, transport and catabolism	ferulate-5-hydroxylase [Chrysanthemum x morifolium]
c73964.graph_c0	887.67	37.09	442.33	20.83	390.33	17.89	4.11256e-49	-1.1042	down	3.39602e-81	-1.31907	down	0.611395	0.181742	normal	--	Biological Process: metabolic process (GO:0008152);; Cellular Component: integral component of membrane (GO:0016021);; Molecular Function: ligase activity (GO:0016874);;	K10526|0|sind:105177940|K10526 OPC-8:0 CoA ligase 1 [EC:6.2.1.-] | (RefSeq) 4-coumarate--CoA ligase-like 5	Lipid transport and metabolism	AMP-binding enzyme;; AMP-binding enzyme C-terminal domain	4-coumarate--CoA ligase-like 5 OS=Arabidopsis thaliana OX=3702 GN=4CLL5 PE=1 SV=2	--	4-coumarate--CoA ligase-like 5 [Lactuca sativa]
c73995.graph_c0	428	15.46	67.67	2.75	55.33	1.97	5.16544e-89	-2.73934	down	4.64671e-106	-2.87789	down	0.93503	0.0595125	normal	Nucleotide transport and metabolism	Molecular Function: catalytic activity (GO:0003824);; Biological Process: nucleoside metabolic process (GO:0009116);; Cellular Component: integral component of membrane (GO:0016021);;	--	--	Phosphorylase superfamily	Bark storage protein A OS=Populus deltoides OX=3696 GN=BSPA PE=2 SV=1	Nucleotide transport and metabolism	hypothetical protein Ccrd_004062, partial [Cynara cardunculus var. scolymus]
c74011.graph_c0	279	22.61	114.33	16.08	100.33	13.04	1.81696e-23	-1.34233	down	6.49498e-31	-1.54133	down	0.842476	0.132372	normal	--	--	--	--	Domain of unknown function (DUF296)	AT-hook motif nuclear-localized protein 17 OS=Arabidopsis thaliana OX=3702 GN=AHL17 PE=2 SV=1	Function unknown	hypothetical protein Ccrd_014887 [Cynara cardunculus var. scolymus]
c74024.graph_c0	144.33	6.03	34.67	1.67	31.33	1.35	8.62006e-21	-1.88822	down	1.43359e-28	-2.1734	down	0.842476	0.106136	normal	--	Cellular Component: membrane (GO:0016020);; Biological Process: cellular protein metabolic process (GO:0044267);; Molecular Function: metal ion binding (GO:0046872);;	K19038|7.4238e-40|egr:104424976|K19038 E3 ubiquitin-protein ligase ATL41 [EC:2.3.2.27] | (RefSeq) E3 ubiquitin-protein ligase ATL41	Posttranslational modification, protein turnover, chaperones	Ring finger domain;; Zinc finger, C3HC4 type (RING finger);; RING-like zinc finger;; RING-H2 zinc finger domain;; Zinc finger, C3HC4 type (RING finger);; RING-type zinc-finger;; Anaphase-promoting complex subunit 11 RING-H2 finger	E3 ubiquitin-protein ligase ATL41 OS=Arabidopsis thaliana OX=3702 GN=ATL41 PE=1 SV=1	Posttranslational modification, protein turnover, chaperones	E3 ubiquitin-protein ligase ATL41-like [Lactuca sativa]
c74045.graph_c0	969.33	32.97	266	10.53	219.33	7.49	2.61752e-39	-1.95664	down	2.49225e-174	-2.15914	down	0.842476	0.0735937	normal	--	--	K15014|0|sind:105167943|K15014 solute carrier family 29 (equilibrative nucleoside transporter), member 1/2/3 | (RefSeq) equilibrative nucleotide transporter 3-like	Nucleotide transport and metabolism	Nucleoside transporter	Equilibrative nucleotide transporter 3 OS=Arabidopsis thaliana OX=3702 GN=ENT3 PE=1 SV=1	Function unknown	equilibrative nucleotide transporter 3-like [Helianthus annuus]
c74068.graph_c1	14.67	1.12	1.67	0.16	1.67	0.12	0.00447606	-1.09581	down	0.000291372	-1.46189	down	0.984593	0.00635527	normal	--	--	--	--	--	--	--	--
c74101.graph_c0	164	5.88	61.67	2.56	69	2.49	4.8315e-11	-1.10372	down	7.73313e-21	-1.6185	down	0.493834	0.333985	normal	--	Molecular Function: transcription factor activity, sequence-specific DNA binding (GO:0003700);; Cellular Component: nucleus (GO:0005634);; Biological Process: regulation of transcription, DNA-templated (GO:0006355);; Molecular Function: sequence-specific DNA binding (GO:0043565);;	--	Transcription	Myb/SANT-like DNA-binding domain	Trihelix transcription factor GT-3a OS=Arabidopsis thaliana OX=3702 GN=GT-3A PE=1 SV=1	Transcription	trihelix transcription factor GT-3b-like [Lactuca sativa]
c74119.graph_c0	137.67	10.48	18	1.74	12.67	1.18	5.72181e-32	-2.75427	down	3.37827e-38	-2.86374	down	0.984593	-0.0186308	normal	Lipid transport and metabolism	Molecular Function: magnesium ion binding (GO:0000287);; Molecular Function: glycerophosphodiester phosphodiesterase activity (GO:0008889);; Cellular Component: plastid (GO:0009536);; Biological Process: cellular phosphate ion homeostasis (GO:0030643);; Biological Process: glycerophospholipid catabolic process (GO:0046475);;	--	General function prediction only	Glycerophosphoryl diester phosphodiesterase family	Glycerophosphodiester phosphodiesterase GDPD1, chloroplastic OS=Arabidopsis thaliana OX=3702 GN=GDPD1 PE=1 SV=1	Energy production and conversion	glycerophosphodiester phosphodiesterase GDPD1, chloroplastic-like [Lactuca sativa]
c74135.graph_c0	1176	57.44	496.33	27.68	468.67	23.26	5.17734e-69	-1.24898	down	1.42289e-118	-1.55767	down	0.0244348	0.271159	normal	--	Molecular Function: hydrolase activity, hydrolyzing O-glycosyl compounds (GO:0004553);; Biological Process: carbohydrate metabolic process (GO:0005975);;	--	--	Glycosyl hydrolases family 17	Glucan endo-1,3-beta-glucosidase, acidic isoform GI9 OS=Nicotiana tabacum OX=4097 GN=PR2 PE=1 SV=1	Carbohydrate transport and metabolism	Glycoside hydrolase, catalytic domain-containing protein [Cynara cardunculus var. scolymus]
c74149.graph_c0	387	22.88	126.67	8.98	98	6.21	7.97418e-51	-1.84735	down	3.86946e-51	-1.85996	down	0.984593	-0.0199601	normal	Signal transduction mechanisms	Molecular Function: protein serine/threonine kinase activity (GO:0004674);; Molecular Function: calcium ion binding (GO:0005509);; Molecular Function: ATP binding (GO:0005524);; Biological Process: protein phosphorylation (GO:0006468);; Cellular Component: integral component of membrane (GO:0016021);;	K13412|5.79255e-77|brp:103845752|K13412 calcium-dependent protein kinase [EC:2.7.11.1] | (RefSeq) calcium-dependent protein kinase 8-like	Signal transduction mechanisms	Protein kinase domain;; Protein tyrosine kinase	Calcium-dependent protein kinase 8 OS=Arabidopsis thaliana OX=3702 GN=CPK8 PE=1 SV=1	Signal transduction mechanisms	calcium-dependent protein kinase 7-like [Helianthus annuus]
c74149.graph_c1	733.33	22.44	311	10.84	287.33	8.77	9.49107e-53	-1.27438	down	7.8779e-87	-1.54186	down	0.471886	0.218962	normal	Signal transduction mechanisms	Molecular Function: calmodulin-dependent protein kinase activity (GO:0004683);; Molecular Function: calcium ion binding (GO:0005509);; Molecular Function: calmodulin binding (GO:0005516);; Molecular Function: ATP binding (GO:0005524);; Cellular Component: nucleus (GO:0005634);; Cellular Component: cytoplasm (GO:0005737);; Cellular Component: plasma membrane (GO:0005886);; Biological Process: absc…	K13412|3.78748e-152|csv:101213819|K13412 calcium-dependent protein kinase [EC:2.7.11.1] | (RefSeq) calcium-dependent protein kinase 8	Signal transduction mechanisms	Protein kinase domain;; EF hand;; EF-hand domain pair;; EF-hand domain;; EF hand;; EF-hand domain pair;; Protein tyrosine kinase	Calcium-dependent protein kinase 7 OS=Arabidopsis thaliana OX=3702 GN=CPK7 PE=2 SV=1	Signal transduction mechanisms	calcium-dependent protein kinase 7-like [Lactuca sativa]
c74179.graph_c0	371	26.89	88.67	8.29	92.67	7.13	1.06555e-47	-1.8612	down	2.06808e-69	-2.29676	down	0.653213	0.293221	normal	--	Biological Process: lipid transport (GO:0006869);; Molecular Function: lipid binding (GO:0008289);;	--	--	Probable lipid transfer;; Protease inhibitor/seed storage/LTP family	Non-specific lipid-transfer protein-like protein At2g13820 OS=Arabidopsis thaliana OX=3702 GN=At2g13820 PE=1 SV=1	Function unknown	putative bifunctional inhibitor/lipid-transfer protein/seed storage 2S albumin superfamily protein [Helianthus annuus]
c74261.graph_c0	23	2.27	3.33	0.58	4	0.25	0.00104975	-1.2373	down	3.88669e-06	-1.74843	down	0.884487	0.0375169	normal	--	--	--	--	--	--	--	--
c74272.graph_c0	69.33	2.25	9.33	0.34	9.33	0.32	3.03223e-14	-2.10277	down	5.16013e-20	-2.55642	down	0.842476	0.076757	normal	Replication, recombination and repair	Molecular Function: ubiquitin-protein transferase activity (GO:0004842);; Biological Process: protein ubiquitination (GO:0016567);;	--	--	U-box domain	U-box domain-containing protein 21 OS=Arabidopsis thaliana OX=3702 GN=PUB21 PE=2 SV=1	Posttranslational modification, protein turnover, chaperones	U-box domain-containing protein 21-like [Lactuca sativa]
c74311.graph_c1	1502.67	124.71	268	25.1	317	26.39	7.54806e-207	-2.15814	down	1.54541e-297	-2.78736	down	6.35006e-07	0.554272	normal	--	Biological Process: phenylpropanoid biosynthetic process (GO:0009699);; Molecular Function: guiding stereospecific synthesis activity (GO:0042349);; Biological Process: regulation of catalytic activity (GO:0050790);;	--	--	Dirigent-like protein	Dirigent protein 19 OS=Arabidopsis thaliana OX=3702 GN=DIR19 PE=2 SV=1	Function unknown	dirigent protein 22-like [Helianthus annuus]
c74357.graph_c0	45.33	3.43	10.33	0.74	14.67	1.09	0.000570658	-1.12791	down	7.66262e-10	-1.88284	down	0.842476	0.20361	normal	Amino acid transport and metabolism	Biological Process: dephosphorylation (GO:0016311);; Molecular Function: phosphatase activity (GO:0016791);;	K13248|5.62918e-122|sot:102584868|K13248 pyridoxal phosphate phosphatase PHOSPHO2 [EC:3.1.3.74] | (RefSeq) inorganic pyrophosphatase 1-like	General function prediction only	Putative Phosphatase;; haloacid dehalogenase-like hydrolase	Inorganic pyrophosphatase 2 OS=Arabidopsis thaliana OX=3702 GN=At1g17710 PE=2 SV=1	Function unknown	inorganic pyrophosphatase 2-like [Helianthus annuus]
c74363.graph_c0	30.33	1.21	7.67	0.41	7	0.28	0.00119986	-1.19818	down	3.03241e-05	-1.51663	down	0.974977	0.0248972	normal	Transcription	Cellular Component: membrane (GO:0016020);;	--	--	Leucine rich repeat;; Leucine Rich repeats (2 copies);; Leucine Rich Repeat;; Leucine rich repeat N-terminal domain	Probable leucine-rich repeat receptor-like protein kinase At1g35710 OS=Arabidopsis thaliana OX=3702 GN=At1g35710 PE=2 SV=1	Function unknown	Leucine-rich repeat-containing protein [Cynara cardunculus var. scolymus]
c74524.graph_c0	899	27.46	345	12.82	367.67	11.25	1.73663e-55	-1.21128	down	1.28491e-100	-1.67853	down	0.000444622	0.408482	normal	Transcription	--	--	--	NB-ARC domain;; Arabidopsis broad-spectrum mildew resistance protein RPW8	Probable disease resistance protein At5g66900 OS=Arabidopsis thaliana OX=3702 GN=At5g66900 PE=3 SV=1	Function unknown	probable disease resistance protein At5g66900 [Lactuca sativa]
c74585.graph_c0	219.33	9.73	22.33	1.08	21.33	0.91	6.38135e-53	-2.93913	down	7.98444e-67	-3.29994	down	0.842476	0.102366	normal	--	--	--	--	S-locus glycoprotein domain;; D-mannose binding lectin;; PAN-like domain;; Protein kinase domain;; Protein tyrosine kinase	G-type lectin S-receptor-like serine/threonine-protein kinase At4g27290 OS=Arabidopsis thaliana OX=3702 GN=At4g27290 PE=3 SV=4	Signal transduction mechanisms	uncharacterized protein LOC111917959 [Lactuca sativa]
c74585.graph_c1	124	9.33	6.67	0.81	6.67	0.52	6.97875e-36	-3.1704	down	5.08815e-44	-3.63038	down	0.929367	0.0445794	normal	Cell wall/membrane/envelope biogenesis	Molecular Function: protein serine/threonine kinase activity (GO:0004674);; Molecular Function: ATP binding (GO:0005524);; Biological Process: protein phosphorylation (GO:0006468);; Biological Process: recognition of pollen (GO:0048544);;	--	--	Protein tyrosine kinase;; Protein kinase domain;; Haspin like kinase domain	G-type lectin S-receptor-like serine/threonine-protein kinase SD1-1 OS=Arabidopsis thaliana OX=3702 GN=SD11 PE=1 SV=1	Signal transduction mechanisms	G-type lectin S-receptor-like serine/threonine-protein kinase At4g27290 [Lactuca sativa]
c74618.graph_c0	46	2.14	16.67	0.83	9	0.4	2.864e-07	-1.60081	down	4.70211e-06	-1.43307	down	0.842476	-0.109153	normal	--	--	--	--	--	--	--	--
c74766.graph_c0	63.67	2.61	11	0.52	11	0.45	4.67645e-11	-1.8604	down	1.40258e-16	-2.29635	down	0.870219	0.068814	normal	--	Molecular Function: transporter activity (GO:0005215);; Biological Process: transport (GO:0006810);; Cellular Component: integral component of membrane (GO:0016021);;	--	--	Purine nucleobase transmembrane transport	Probable purine permease 10 OS=Arabidopsis thaliana OX=3702 GN=PUP10 PE=2 SV=2	Function unknown	probable purine permease 11 [Helianthus annuus]
c74838.graph_c1	53.67	9.71	5.33	3.03	7	4.11	2.02652e-11	-1.99916	down	1.06526e-17	-2.6368	down	0.842476	0.0927297	normal	--	Molecular Function: oxidoreductase activity (GO:0016491);; Biological Process: oxidation-reduction process (GO:0055114);;	--	General function prediction only	Enoyl-(Acyl carrier protein) reductase;; short chain dehydrogenase;; KR domain	Secoisolariciresinol dehydrogenase (Fragment) OS=Forsythia intermedia OX=55183 PE=1 SV=1	Function unknown	secoisolariciresinol dehydrogenase-like [Lactuca sativa]
c74838.graph_c2	243.67	33.89	7.33	1.25	3.67	0.53	2.92293e-74	-4.44114	down	6.39359e-83	-4.50765	down	0.842476	-0.0666571	normal	--	Molecular Function: oxidoreductase activity (GO:0016491);; Biological Process: oxidation-reduction process (GO:0055114);;	--	General function prediction only	Enoyl-(Acyl carrier protein) reductase;; short chain dehydrogenase	Secoisolariciresinol dehydrogenase (Fragment) OS=Forsythia intermedia OX=55183 PE=1 SV=1	Function unknown	hypothetical protein LSAT_1X57701 [Lactuca sativa]
c74844.graph_c0	282	5.15	110.67	2.39	107	2.17	6.27634e-22	-1.27083	down	2.04994e-32	-1.61013	down	0.842476	0.247092	normal	--	--	--	General function prediction only	Reverse transcriptase (RNA-dependent DNA polymerase)	Retrovirus-related Pol polyprotein from transposon RE1 OS=Arabidopsis thaliana OX=3702 GN=RE1 PE=2 SV=1	Replication, recombination and repair	uncharacterized protein LOC110913529 [Helianthus annuus]
c74856.graph_c0	1686.33	107.3	661.33	47.92	626	39.71	2.01809e-136	-1.3598	down	8.17791e-212	-1.66593	down	0.00181509	0.27508	normal	--	Molecular Function: ATP binding (GO:0005524);; Biological Process: transport (GO:0006810);; Cellular Component: integral component of membrane (GO:0016021);; Molecular Function: ATPase activity (GO:0016887);;	--	Secondary metabolites biosynthesis, transport and catabolism	--	ABC transporter G family member 36 OS=Arabidopsis thaliana OX=3702 GN=ABCG36 PE=1 SV=1	Defense mechanisms	ABC transporter G family member 35-like [Helianthus annuus]
c74884.graph_c3	203.67	6.93	20.33	0.82	32.67	1.12	9.43367e-39	-2.33983	down	4.91794e-62	-3.30124	down	0.111671	0.44342	normal	Lipid transport and metabolism	Molecular Function: hydrolase activity (GO:0016787);;	K01054|2.24481e-75|sot:102578380|K01054 acylglycerol lipase [EC:3.1.1.23] | (RefSeq) caffeoylshikimate esterase-like	Lipid transport and metabolism	Serine aminopeptidase, S33	Caffeoylshikimate esterase OS=Arabidopsis thaliana OX=3702 GN=CSE PE=1 SV=1	Lipid transport and metabolism	caffeoylshikimate esterase-like [Helianthus annuus]
c74938.graph_c1	937.67	29.03	116.33	4.47	148	4.49	6.16347e-165	-2.54369	down	5.73154e-252	-3.26213	down	0.000735398	0.549733	normal	Carbohydrate transport and metabolism	Molecular Function: inorganic phosphate transmembrane transporter activity (GO:0005315);; Cellular Component: plastid (GO:0009536);; Cellular Component: integral component of membrane (GO:0016021);; Biological Process: anion transmembrane transport (GO:0098656);;	K08193|0|sly:101254229|K08193 MFS transporter, ACS family, solute carrier family 17 (sodium-dependent inorganic phosphate cotransporter), other | (RefSeq) probable anion transporter 3, chloroplastic	Carbohydrate transport and metabolism	Major Facilitator Superfamily;; Sugar (and other) transporter	Probable anion transporter 3, chloroplastic OS=Arabidopsis thaliana OX=3702 GN=ANTR3 PE=2 SV=2	Carbohydrate transport and metabolism	probable anion transporter 3, chloroplastic [Helianthus annuus]
c74970.graph_c0	320.33	14.22	20.33	2.61	33.67	2.26	4.62376e-72	-2.94755	down	5.12081e-99	-3.93597	down	0.111561	0.442709	normal	Carbohydrate transport and metabolism	Biological Process: carbohydrate metabolic process (GO:0005975);; Biological Process: alkaloid biosynthetic process (GO:0009821);; Molecular Function: strictosidine beta-glucosidase activity (GO:0050422);;	K01188|1.07426e-129|nnu:104603499|K01188 beta-glucosidase [EC:3.2.1.21] | (RefSeq) beta-glucosidase 12-like	Carbohydrate transport and metabolism	Glycosyl hydrolase family 1	Strictosidine-O-beta-D-glucosidase OS=Rauvolfia serpentina OX=4060 GN=SGR1 PE=1 SV=1	Carbohydrate transport and metabolism	raucaffricine-O-beta-D-glucosidase-like [Lactuca sativa]
c74973.graph_c1	21.67	4.28	4	0.92	2.33	0.39	0.000127405	-1.39646	down	5.31897e-05	-1.56704	down	0.93503	-0.0290416	normal	--	--	--	--	Phloem protein 2	--	--	F-box protein At2g02240-like [Helianthus annuus]
c74973.graph_c2	216.33	8.68	96.33	4.17	91.67	3.28	2.45592e-13	-1.10866	down	9.48281e-22	-1.42538	down	0.842476	0.21755	normal	Cell cycle control, cell division, chromosome partitioning	--	--	Signal transduction mechanisms	Protein kinase domain;; Protein tyrosine kinase;; Haspin like kinase domain;; Phosphotransferase enzyme family	Probable receptor-like protein kinase At2g23200 OS=Arabidopsis thaliana OX=3702 GN=At2g23200 PE=3 SV=1	Signal transduction mechanisms	putative mitogen-activated protein (MAP) kinase kinase kinase Ste11, Cryptococcus [Helianthus annuus]
c74973.graph_c5	91.67	6.57	34.67	2.8	27	1.89	1.19394e-09	-1.46256	down	9.83743e-12	-1.55064	down	0.997262	-0.00125708	normal	--	--	--	--	Phloem protein 2	F-box protein At2g02240 OS=Arabidopsis thaliana OX=3702 GN=At2g02240 PE=2 SV=1	Function unknown	uncharacterized protein LOC110891106 isoform X2 [Helianthus annuus]
c74973.graph_c6	40.33	3.15	9.33	0.83	6.33	0.5	2.04174e-07	-1.68041	down	2.80197e-08	-1.80064	down	0.976725	-0.0251395	normal	--	Molecular Function: kinase activity (GO:0016301);;	--	Signal transduction mechanisms	Protein tyrosine kinase;; Protein kinase domain	Receptor-like protein kinase HERK 1 OS=Arabidopsis thaliana OX=3702 GN=HERK1 PE=1 SV=1	Signal transduction mechanisms	probable serine/threonine-protein kinase PBL10 [Helianthus annuus]
c74976.graph_c0	41	1.68	4.67	0.2	4.67	0.18	1.14628e-09	-1.93588	down	5.34469e-13	-2.36984	down	0.93503	0.03506	normal	Signal transduction mechanisms	Molecular Function: hydrolase activity (GO:0016787);;	--	--	Calcineurin-like phosphoesterase	--	Signal transduction mechanisms	Calcineurin-like metallo-phosphoesterase superfamily protein [Zea mays]
c75005.graph_c0	373	41.09	57.33	7.26	39.67	4.5	1.38154e-80	-2.95026	down	7.06695e-94	-2.8933	down	0.89125	-0.078287	normal	--	Biological Process: metabolic process (GO:0008152);; Molecular Function: ligase activity (GO:0016874);;	K01904|1.52578e-73|spen:107023844|K01904 4-coumarate--CoA ligase [EC:6.2.1.12] | (RefSeq) 4-coumarate--CoA ligase 2	Lipid transport and metabolism	AMP-binding enzyme	4-coumarate--CoA ligase 2 OS=Nicotiana tabacum OX=4097 GN=4CL2 PE=1 SV=1	--	AMP-binding, conserved site-containing protein, partial [Cynara cardunculus var. scolymus]
c75016.graph_c0	296.33	10.19	143.67	5.62	136.33	4.94	1.25916e-14	-1.00473	down	4.52155e-28	-1.32464	down	0.830789	0.2405	normal	--	Biological Process: mRNA splicing, via spliceosome (GO:0000398);; Molecular Function: ubiquitin-protein transferase activity (GO:0004842);; Cellular Component: nucleus (GO:0005634);; Biological Process: protein ubiquitination (GO:0016567);; Molecular Function: ligase activity (GO:0016874);;	K10592|3.27528e-121|pper:PRUPE_ppa000008mg|K10592 E3 ubiquitin-protein ligase HUWE1 [EC:2.3.2.26] | (RefSeq) hypothetical protein	--	--	E3 ubiquitin-protein ligase UPL2 OS=Arabidopsis thaliana OX=3702 GN=UPL2 PE=1 SV=3	Posttranslational modification, protein turnover, chaperones	Armadillo [Cynara cardunculus var. scolymus]
c75064.graph_c1	525	107.91	139	17.65	95	10.72	4.76302e-85	-2.32329	down	1.35874e-94	-2.19281	down	0.842476	-0.143582	normal	Translation, ribosomal structure and biogenesis	Molecular Function: zinc ion binding (GO:0008270);; Biological Process: RNA modification (GO:0009451);; Molecular Function: hydrolase activity (GO:0016787);; Molecular Function: deaminase activity (GO:0019239);;	K15441|9.35292e-71|cit:102630641|K15441 tRNA-specific adenosine deaminase 2 [EC:3.5.4.-] | (RefSeq) tRNA-specific adenosine deaminase 2	Nucleotide transport and metabolism	Cytidine and deoxycytidylate deaminase zinc-binding region;; MafB19-like deaminase	tRNA(adenine(34)) deaminase, chloroplastic OS=Arabidopsis thaliana OX=3702 GN=TADA PE=1 SV=1	--	tRNA-specific adenosine deaminase 2 isoform X2 [Helianthus annuus]
c75093.graph_c0	178.67	9.57	45.67	2.59	40	2.08	6.27816e-27	-1.92144	down	5.18775e-36	-2.14529	down	0.85397	0.0909441	normal	Signal transduction mechanisms	--	K04733|5.0619e-69|tcc:TCM_042520|K04733 interleukin-1 receptor-associated kinase 4 [EC:2.7.11.1] | (RefSeq) Malectin/receptor protein kinase family protein	Signal transduction mechanisms	Protein kinase domain;; Protein tyrosine kinase	Receptor-like protein kinase ANXUR1 OS=Arabidopsis thaliana OX=3702 GN=ANX1 PE=2 SV=1	Signal transduction mechanisms	uncharacterized protein LOC110942571 isoform X3 [Helianthus annuus]
c75151.graph_c0	3419.33	119.9	1169.33	49.67	1230	44.05	5.7927e-216	-1.41151	down	0	-1.86275	down	4.40305e-12	0.419445	normal	Defense mechanisms	--	--	Secondary metabolites biosynthesis, transport and catabolism	ABC-2 type transporter;; ABC-transporter extracellular N-terminal;; ABC transporter	ABC transporter G family member 36 OS=Arabidopsis thaliana OX=3702 GN=ABCG36 PE=1 SV=1	Defense mechanisms	ABC transporter G family member 35-like [Helianthus annuus]
c75234.graph_c1	292.67	15.53	100	6.02	115.67	6.07	5.92726e-21	-1.22441	down	3.30526e-41	-1.81078	down	0.0336754	0.443868	normal	--	--	--	--	--	--	--	probable disease resistance protein At4g27220 [Lactuca sativa]
c75277.graph_c0	41	1.46	15.67	0.67	15	0.54	0.00285252	-1.01101	down	2.57774e-05	-1.34027	down	0.842476	0.0903108	normal	--	Biological Process: transcription, DNA-templated (GO:0006351);;	--	--	No apical meristem (NAM) protein	NAC domain-containing protein 75 OS=Arabidopsis thaliana OX=3702 GN=NAC075 PE=2 SV=1	Function unknown	NAC domain-containing protein 55-like isoform X2 [Helianthus annuus]
c75286.graph_c1	38	1.15	6.33	0.21	6.33	0.2	4.75846e-07	-1.6356	down	4.27171e-10	-2.05573	down	0.90532	0.0495315	normal	--	--	K08592|3.16871e-07|cit:107178060|K08592 sentrin-specific protease 1 [EC:3.4.22.68] | (RefSeq) putative ubiquitin-like-specific protease 1B	--	--	--	--	uncharacterized protein LOC110882792 [Helianthus annuus]
c75305.graph_c0	656.33	54.3	239.33	18.84	273	20.41	9.82138e-45	-1.18465	down	7.30763e-90	-1.75633	down	5.92643e-05	0.494563	normal	Carbohydrate transport and metabolism	Molecular Function: zinc ion binding (GO:0008270);; Molecular Function: mannitol dehydrogenase activity (GO:0046029);; Biological Process: oxidation-reduction process (GO:0055114);;	K00083|1.43913e-138|pmum:103321211|K00083 cinnamyl-alcohol dehydrogenase [EC:1.1.1.195] | (RefSeq) probable cinnamyl alcohol dehydrogenase 6	Secondary metabolites biosynthesis, transport and catabolism	Zinc-binding dehydrogenase;; Alcohol dehydrogenase GroES-like domain;; D-isomer specific 2-hydroxyacid dehydrogenase, NAD binding domain	Probable cinnamyl alcohol dehydrogenase 6 OS=Oryza sativa subsp. japonica OX=39947 GN=CAD6 PE=2 SV=2	Energy production and conversion	probable cinnamyl alcohol dehydrogenase 6 [Helianthus annuus]
c75320.graph_c0	169.67	6.63	52.33	2.39	52.33	2.09	2.66606e-16	-1.49196	down	5.82426e-24	-1.86341	down	0.842476	0.198621	normal	Signal transduction mechanisms	Molecular Function: protein kinase activity (GO:0004672);; Molecular Function: binding (GO:0005488);; Cellular Component: membrane (GO:0016020);; Biological Process: phosphorylation (GO:0016310);;	--	Signal transduction mechanisms	Protein tyrosine kinase;; Protein kinase domain	LEAF RUST 10 DISEASE-RESISTANCE LOCUS RECEPTOR-LIKE PROTEIN KINASE-like 1.1 OS=Arabidopsis thaliana OX=3702 GN=LRK10L-1.1 PE=2 SV=1	Signal transduction mechanisms	wall-associated receptor kinase-like 20 [Helianthus annuus]
c75347.graph_c0	1781	83.67	27.33	1.49	60.33	2.87	0	-4.65797	down	0	-6.02255	down	7.45474e-06	0.811516	normal	--	Molecular Function: oxidoreductase activity (GO:0016491);; Biological Process: oxidation-reduction process (GO:0055114);;	--	General function prediction only	short chain dehydrogenase;; Enoyl-(Acyl carrier protein) reductase;; KR domain;; NAD dependent epimerase/dehydratase family	3-oxoacyl-[acyl-carrier-protein] reductase, chloroplastic OS=Cuphea lanceolata OX=3930 GN=CLKR27 PE=2 SV=1	Function unknown	uncharacterized protein LOC110884886 [Helianthus annuus]
c75352.graph_c0	393.33	14.78	121.33	5.24	127.67	4.83	6.32323e-37	-1.50399	down	3.13296e-67	-1.96533	down	0.200953	0.344619	normal	Signal transduction mechanisms	Molecular Function: protein serine/threonine kinase activity (GO:0004674);; Molecular Function: ATP binding (GO:0005524);; Biological Process: protein phosphorylation (GO:0006468);; Molecular Function: zinc ion binding (GO:0008270);; Cellular Component: integral component of membrane (GO:0016021);; Molecular Function: carbohydrate binding (GO:0030246);; Biological Process: transmembrane transport…	K13413|3.03267e-146|tcc:TCM_027101|K13413 mitogen-activated protein kinase kinase 4/5 [EC:2.7.12.2] | (RefSeq) Mitogen-activated protein kinase kinase 4	Signal transduction mechanisms	Protein kinase domain;; Protein tyrosine kinase	Mitogen-activated protein kinase kinase 5 OS=Arabidopsis thaliana OX=3702 GN=MKK5 PE=1 SV=2	Signal transduction mechanisms	mitogen-activated protein kinase kinase 4-like [Helianthus annuus]
c75371.graph_c1	1875	70.5	174	7.28	185.33	6.92	0	-3.22591	down	0	-3.70964	down	0.0317746	0.391813	normal	Lipid transport and metabolism	Biological Process: lipid metabolic process (GO:0006629);; Cellular Component: integral component of membrane (GO:0016021);; Molecular Function: oxidoreductase activity (GO:0016491);; Biological Process: oxidation-reduction process (GO:0055114);;	K10256|7.36155e-165|thj:104826770|K10256 omega-6 fatty acid desaturase / acyl-lipid omega-6 desaturase (Delta-12 desaturase) [EC:1.14.19.6 1.14.19.22] | (RefSeq) delta(12)-fatty-acid desaturase-like	--	Fatty acid desaturase	Delta(12) fatty acid desaturase DES8.11 OS=Calendula officinalis OX=41496 GN=DES8.11 PE=2 SV=1	Lipid transport and metabolism	delta(12) fatty acid desaturase DES8.11-like, partial [Lactuca sativa]
c75372.graph_c1	101.33	3.29	42.67	1.91	38.33	1.63	1.10551e-07	-1.197	down	2.31503e-12	-1.44195	down	0.842476	0.098819	normal	Signal transduction mechanisms	Molecular Function: ATP binding (GO:0005524);; Cellular Component: plasma membrane (GO:0005886);; Biological Process: stem vascular tissue pattern formation (GO:0010222);; Biological Process: cotyledon vascular tissue pattern formation (GO:0010588);; Molecular Function: ATPase-coupled organic phosphonate transmembrane transporter activity (GO:0015416);; Biological Process: organic phosphonate tra…	--	Secondary metabolites biosynthesis, transport and catabolism	ABC-2 type transporter	ABC transporter G family member 14 OS=Arabidopsis thaliana OX=3702 GN=ABCG14 PE=2 SV=1	Defense mechanisms	AAA+ ATPase domain-containing protein [Cynara cardunculus var. scolymus]
c75467.graph_c0	102.33	11.81	28	4.75	33.33	2.99	7.08675e-10	-1.37063	down	1.32006e-18	-1.95089	down	0.842476	0.276583	normal	--	Molecular Function: nucleotide binding (GO:0000166);; Molecular Function: protein kinase activity (GO:0004672);; Cellular Component: membrane (GO:0016020);; Biological Process: phosphorylation (GO:0016310);;	--	--	D-mannose binding lectin;; S-locus glycoprotein domain	G-type lectin S-receptor-like serine/threonine-protein kinase At4g27290 OS=Arabidopsis thaliana OX=3702 GN=At4g27290 PE=3 SV=4	Signal transduction mechanisms	Apple-like protein [Cynara cardunculus var. scolymus]
c75470.graph_c0	960.33	31.69	447	16.85	447	14.68	1.71763e-50	-1.03507	down	3.2889e-98	-1.41507	down	0.000985226	0.337809	normal	--	Molecular Function: transcription factor activity, sequence-specific DNA binding (GO:0003700);; Cellular Component: nucleus (GO:0005634);; Biological Process: regulation of transcription, DNA-templated (GO:0006355);; Molecular Function: sequence-specific DNA binding (GO:0043565);;	K09419|7.35779e-89|gra:105787613|K09419 heat shock transcription factor, other eukaryote | (RefSeq) heat shock factor protein HSF24-like	Transcription	HSF-type DNA-binding	Heat shock factor protein HSF24 OS=Solanum peruvianum OX=4082 GN=HSF24 PE=2 SV=1	Transcription	Heat shock factor (HSF)-type, DNA-binding [Cynara cardunculus var. scolymus]
c75524.graph_c1	219.67	17.26	42.33	2.92	32.67	2.48	6.15098e-42	-2.43915	down	1.36393e-50	-2.52432	down	0.99607	-0.00373871	normal	Lipid transport and metabolism	Molecular Function: transferase activity (GO:0016740);;	--	--	SAM dependent carboxyl methyltransferase	Benzoate carboxyl methyltransferase OS=Antirrhinum majus OX=4151 GN=BAMT PE=1 SV=1	Function unknown	benzoate carboxyl methyltransferase-like [Helianthus annuus]
c75525.graph_c0	70	2.11	16.67	0.59	17.33	0.54	8.20881e-09	-1.54371	down	1.77192e-13	-1.97404	down	0.842476	0.133328	normal	General function prediction only	Molecular Function: O-methyltransferase activity (GO:0008171);; Biological Process: methylation (GO:0032259);;	K00588|1.25839e-109|mdm:103400753|K00588 caffeoyl-CoA O-methyltransferase [EC:2.1.1.104] | (RefSeq) probable caffeoyl-CoA O-methyltransferase At4g26220	Secondary metabolites biosynthesis, transport and catabolism	O-methyltransferase;; Methyltransferase domain;; Protein-L-isoaspartate(D-aspartate) O-methyltransferase (PCMT)	Probable caffeoyl-CoA O-methyltransferase At4g26220 OS=Arabidopsis thaliana OX=3702 GN=At4g26220 PE=2 SV=1	Function unknown	probable caffeoyl-CoA O-methyltransferase At4g26220 isoform X1 [Helianthus annuus]
c75543.graph_c0	808	37.71	2.67	0.16	11.67	0.58	2.80836e-179	-5.31085	down	2.63185e-171	-6.65089	down	0.111671	0.314965	normal	Posttranslational modification, protein turnover, chaperones	Biological Process: proteolysis (GO:0006508);; Molecular Function: cysteine-type peptidase activity (GO:0008234);; Molecular Function: oxidoreductase activity (GO:0016491);;	--	Posttranslational modification, protein turnover, chaperones	Papain family cysteine protease;; Cathepsin propeptide inhibitor domain (I29);; Peptidase C1-like family	Senescence-specific cysteine protease SAG39 OS=Oryza sativa subsp. indica OX=39946 GN=OsI_14861 PE=3 SV=1	Posttranslational modification, protein turnover, chaperones	cysteine protease [Lactuca sativa]
c75619.graph_c0	138	16.45	15.33	1.98	23	2.68	3.58554e-24	-2.19756	down	2.97869e-42	-3.0585	down	0.790861	0.277871	normal	--	Molecular Function: ATP binding (GO:0005524);; Cellular Component: integral component of membrane (GO:0016021);; Molecular Function: hydrolase activity (GO:0016787);;	--	Posttranslational modification, protein turnover, chaperones	ATPase family associated with various cellular activities (AAA);; Protein of unknown function (DUF815)	AAA-ATPase At2g46620 OS=Arabidopsis thaliana OX=3702 GN=At2g46620 PE=2 SV=1	Posttranslational modification, protein turnover, chaperones	hypothetical protein LSAT_9X49441 [Lactuca sativa]
c75619.graph_c1	191.33	17.03	23.67	2.38	35.33	3.1	1.16457e-33	-2.16994	down	8.03697e-56	-3.04755	down	0.174645	0.419712	normal	--	Molecular Function: ATP binding (GO:0005524);; Cellular Component: integral component of membrane (GO:0016021);;	K08900|4.17578e-49|sot:102588252|K08900 mitochondrial chaperone BCS1 | (RefSeq) AAA-ATPase At2g46620-like	Posttranslational modification, protein turnover, chaperones	--	AAA-ATPase At2g46620 OS=Arabidopsis thaliana OX=3702 GN=At2g46620 PE=2 SV=1	Posttranslational modification, protein turnover, chaperones	hypothetical protein LSAT_9X49441 [Lactuca sativa]
c75694.graph_c0	302.67	14.72	135	7.6	134	6.46	1.79833e-17	-1.07773	down	3.93294e-31	-1.43375	down	0.707617	0.261533	normal	--	--	--	--	--	--	Function unknown	EEIG1/EHBP1 N-terminal domain-containing protein, partial [Cynara cardunculus var. scolymus]
c75718.graph_c0	2810.67	83.96	1150	39.39	1078.33	32.29	5.81689e-158	-1.31438	down	8.42295e-228	-1.60784	down	5.44119e-05	0.268578	normal	--	Molecular Function: iron ion binding (GO:0005506);; Cellular Component: mitochondrion (GO:0005739);; Cellular Component: endoplasmic reticulum (GO:0005783);; Cellular Component: plasma membrane (GO:0005886);; Biological Process: coumarin biosynthetic process (GO:0009805);; Biological Process: lignin biosynthetic process (GO:0009809);; Biological Process: flavonoid biosynthetic process (GO:0009813…	K09754|1.32303e-161|cic:CICLE_v10011520mg|K09754 coumaroylquinate(coumaroylshikimate) 3'-monooxygenase [EC:1.14.13.36] | (RefSeq) hypothetical protein	Secondary metabolites biosynthesis, transport and catabolism	Cytochrome P450	Cytochrome P450 98A2 OS=Glycine max OX=3847 GN=CYP98A2 PE=2 SV=1	Secondary metabolites biosynthesis, transport and catabolism	cytochrome P450 98A2-like [Lactuca sativa]
c75804.graph_c0	412.67	10.03	206.67	5.78	191.67	4.59	4.70047e-20	-1.01722	down	4.58235e-34	-1.29546	down	0.674602	0.223881	normal	Signal transduction mechanisms	Molecular Function: acid phosphatase activity (GO:0003993);; Cellular Component: integral component of membrane (GO:0016021);; Biological Process: dephosphorylation (GO:0016311);; Molecular Function: metal ion binding (GO:0046872);;	--	Carbohydrate transport and metabolism	Alpha/beta hydrolase family;; alpha/beta hydrolase fold;; Serine aminopeptidase, S33	Probable purple acid phosphatase 20 OS=Arabidopsis thaliana OX=3702 GN=PAP20 PE=2 SV=1	Function unknown	probable purple acid phosphatase 20 [Helianthus annuus]
c75822.graph_c0	96.67	6.47	38.33	2.94	39.67	2.59	4.26674e-06	-1.08342	down	1.28745e-12	-1.50595	down	0.842476	0.197187	normal	--	--	--	--	--	--	--	titin homolog isoform X8 [Helianthus annuus]
c75843.graph_c0	55.33	2.11	8	0.51	6	0.36	4.46713e-13	-2.1503	down	1.97299e-15	-2.36946	down	0.986858	-0.00561384	normal	Amino acid transport and metabolism	Molecular Function: transporter activity (GO:0005215);; Biological Process: oligopeptide transport (GO:0006857);; Cellular Component: integral component of membrane (GO:0016021);;	--	Amino acid transport and metabolism	POT family	Protein NRT1/ PTR FAMILY 2.7 OS=Arabidopsis thaliana OX=3702 GN=NPF2.7 PE=1 SV=1	Amino acid transport and metabolism	protein NRT1/ PTR FAMILY 2.7-like [Helianthus annuus]
c75881.graph_c0	344.67	14.61	198.67	14.63	145	8.63	4.2046e-20	-1.15787	down	2.31259e-21	-1.09471	down	0.842476	-0.0803856	normal	--	Molecular Function: binding (GO:0005488);; Cellular Component: membrane (GO:0016020);;	--	Secondary metabolites biosynthesis, transport and catabolism	Cytochrome P450	Flavonoid 3&apos;,5&apos;-hydroxylase 2 OS=Petunia hybrida OX=4102 GN=CYP75A3 PE=2 SV=1	Secondary metabolites biosynthesis, transport and catabolism	geraniol 8-hydroxylase-like [Lactuca sativa]
c75924.graph_c0	2075	130.62	1039.67	75.25	822.33	51.85	3.48225e-121	-1.26731	down	4.46976e-139	-1.30971	down	0.946919	0.0217334	normal	Amino acid transport and metabolism	Molecular Function: 5-methyltetrahydropteroyltriglutamate-homocysteine S-methyltransferase activity (GO:0003871);; Molecular Function: zinc ion binding (GO:0008270);; Biological Process: methionine biosynthetic process (GO:0009086);; Biological Process: methylation (GO:0032259);;	K00549|0|sind:105173934|K00549 5-methyltetrahydropteroyltriglutamate--homocysteine methyltransferase [EC:2.1.1.14] | (RefSeq) 5-methyltetrahydropteroyltriglutamate--homocysteine methyltransferase	Amino acid transport and metabolism	Cobalamin-independent synthase, N-terminal domain	5-methyltetrahydropteroyltriglutamate--homocysteine methyltransferase OS=Catharanthus roseus OX=4058 GN=METE PE=2 SV=1	Amino acid transport and metabolism	5-methyltetrahydropteroyltriglutamate--homocysteine methyltransferase-like [Helianthus annuus]
c75956.graph_c2	112	10.84	58	6.22	49.67	4.38	1.7797e-06	-1.0116	down	1.56733e-09	-1.19034	down	0.871022	0.0848111	normal	--	--	--	--	NB-ARC domain;; TIR domain	TMV resistance protein N OS=Nicotiana glutinosa OX=35889 GN=N PE=1 SV=1	Function unknown	putative toll/interleukin-1 receptor (TIR) domain-containing protein [Helianthus annuus]
c76040.graph_c1	191.33	8.34	90.67	4.18	85	3.67	2.40184e-10	-1.04286	down	1.06501e-18	-1.33083	down	0.842476	0.185893	normal	Signal transduction mechanisms	--	--	--	Protein kinase domain;; Protein tyrosine kinase;; Calcium-binding EGF domain;; EGF-like domain;; EGF domain	Wall-associated receptor kinase 5 OS=Arabidopsis thaliana OX=3702 GN=WAK5 PE=2 SV=1	Signal transduction mechanisms	putative wall-associated receptor kinase-like 16 [Helianthus annuus]
c76099.graph_c0	475	53.23	142.33	18.43	151	17.03	3.45921e-45	-1.54252	down	9.70343e-77	-2.00625	down	0.0772943	0.364894	normal	--	--	--	--	C2 domain	Protein SRC2 OS=Glycine max OX=3847 GN=SRC2 PE=2 SV=1	Function unknown	protein SRC2-like [Helianthus annuus]
c76099.graph_c1	954.67	68.86	363	29.94	317.67	23.22	1.70482e-83	-1.495	down	5.11585e-121	-1.70173	down	0.842476	0.171446	normal	--	Cellular Component: membrane (GO:0016020);;	--	--	--	--	--	unknown, partial [Helianthus annuus]
c76106.graph_c0	11	1.15	0.67	0.08	0	0	0.00246275	-1.07027	down	0.00140951	-1.28897	down	0.842476	-0.0129768	normal	--	--	--	--	--	--	--	--
c76106.graph_c2	902.33	30.02	309	11.71	297.33	9.8	1.11653e-84	-1.52023	down	8.05308e-133	-1.84718	down	0.11484	0.274365	normal	--	Cellular Component: Golgi apparatus (GO:0005794);; Molecular Function: O-acetyltransferase activity (GO:0016413);; Biological Process: cell wall organization or biogenesis (GO:0071554);;	--	--	PMR5 N terminal Domain	Protein trichome birefringence-like 39 OS=Arabidopsis thaliana OX=3702 GN=TBL39 PE=2 SV=1	Function unknown	protein trichome birefringence-like 39 [Lactuca sativa]
c76110.graph_c0	30	1.32	13.33	0.7	6.33	0.29	0.000105953	-1.35384	down	0.00572004	-1.06052	down	0.842476	-0.130324	normal	--	--	--	--	AP2 domain	Ethylene-responsive transcription factor ABR1 OS=Arabidopsis thaliana OX=3702 GN=ABR1 PE=2 SV=1	Transcription	ethylene-responsive transcription factor ABR1-like isoform X1 [Lactuca sativa]
c76151.graph_c0	35.67	1.48	5.67	0.27	8	0.34	6.05907e-05	-1.36292	down	2.34296e-09	-2.02287	down	0.842476	0.114225	normal	--	Cellular Component: integral component of membrane (GO:0016021);;	--	--	--	F-box protein At2g27310 OS=Arabidopsis thaliana OX=3702 GN=At2g27310 PE=2 SV=1	Function unknown	F-box protein At2g27310-like [Lactuca sativa]
c76216.graph_c0	601.33	17.21	111.67	3.64	99.67	2.87	5.75229e-108	-2.4453	down	4.8735e-144	-2.68687	down	0.842476	0.158174	normal	--	Biological Process: metabolic process (GO:0008152);; Cellular Component: membrane (GO:0016020);; Molecular Function: transferase activity, transferring hexosyl groups (GO:0016758);;	--	--	UDP-glucoronosyl and UDP-glucosyl transferase	UDP-glycosyltransferase 71E1 OS=Stevia rebaudiana OX=55670 GN=UGT71E1 PE=2 SV=1	Function unknown	UDP-glycosyltransferase 71E1-like [Lactuca sativa]
c76260.graph_c0	145.33	4.48	41	1.41	24.67	1.22	5.82941e-27	-2.19693	down	2.16205e-26	-1.98762	down	0.842476	-0.167952	normal	Energy production and conversion	Cellular Component: integral component of membrane (GO:0016021);; Molecular Function: oxidoreductase activity, acting on CH-OH group of donors (GO:0016614);; Molecular Function: flavin adenine dinucleotide binding (GO:0050660);; Biological Process: oxidation-reduction process (GO:0055114);;	--	--	FAD binding domain;; Berberine and berberine like	Berberine bridge enzyme-like 21 OS=Arabidopsis thaliana OX=3702 GN=At4g20840 PE=2 SV=1	Energy production and conversion	berberine bridge enzyme-like 21 [Helianthus annuus]
c76263.graph_c0	97	0.97	25.67	0.32	14	0.16	5.82214e-20	-2.23447	down	1.18014e-18	-1.97833	down	0.842476	-0.176731	normal	--	--	K15255|2.33668e-162|crb:CARUB_v10004206mg|K15255 ATP-dependent DNA helicase PIF1 [EC:3.6.4.12] | (RefSeq) hypothetical protein	Cell cycle control, cell division, chromosome partitioning	Helitron helicase-like domain at N-terminus	--	Function unknown	hypothetical protein CARUB_v10004206mg [Capsella rubella]
c76308.graph_c0	29.33	1.36	0	0	0.67	0.02	6.36746e-10	-2.07242	down	2.93022e-14	-2.72112	down	0.842476	0.0158369	normal	Amino acid transport and metabolism	Molecular Function: transporter activity (GO:0005215);; Biological Process: transport (GO:0006810);; Cellular Component: integral component of membrane (GO:0016021);;	K14638|0|vvi:100853271|K14638 solute carrier family 15 (peptide/histidine transporter), member 3/4 | (RefSeq) protein NRT1/ PTR FAMILY 5.8	Amino acid transport and metabolism	POT family;; Major Facilitator Superfamily	Protein NRT1/ PTR FAMILY 5.8 OS=Arabidopsis thaliana OX=3702 GN=NPF5.8 PE=2 SV=1	Amino acid transport and metabolism	protein NRT1/ PTR FAMILY 5.8 [Helianthus annuus]
c76310.graph_c0	1695.67	85.56	954	55.69	675	34.82	4.6913e-118	-1.2594	down	2.44428e-100	-1.15237	down	0.842476	-0.119326	normal	--	Molecular Function: calcium ion binding (GO:0005509);; Molecular Function: calcium-dependent phospholipid binding (GO:0005544);;	--	Intracellular trafficking, secretion, and vesicular transport	Annexin	Annexin D5 OS=Arabidopsis thaliana OX=3702 GN=ANN5 PE=2 SV=2	Function unknown	Annexin [Cynara cardunculus var. scolymus]
c76337.graph_c0	31	1.25	5	0.18	7	0.21	0.000827454	-1.22368	down	1.17345e-06	-1.77847	down	0.842476	0.0968374	normal	--	--	K04733|1.16599e-21|egr:104448935|K04733 interleukin-1 receptor-associated kinase 4 [EC:2.7.11.1] | (RefSeq) probable serine/threonine-protein kinase NAK	Signal transduction mechanisms	--	Probable serine/threonine-protein kinase PBL4 OS=Arabidopsis thaliana OX=3702 GN=PBL4 PE=2 SV=1	Signal transduction mechanisms	probable receptor-like protein kinase At5g61350 isoform X2 [Helianthus annuus]
c76354.graph_c0	975.67	39.42	350.33	16.31	260.33	10.55	1.4966e-119	-1.81654	down	1.18034e-125	-1.77577	down	0.842476	-0.0610023	normal	--	--	--	--	Domain of unknown function (DUF4228)	--	Function unknown	hypothetical protein LSAT_4X1720 [Lactuca sativa]
c76363.graph_c0	278.33	6.24	76.67	1.93	96.33	2.17	6.9638e-25	-1.40037	down	8.1557e-51	-2.09878	down	0.0129763	0.504286	normal	--	Cellular Component: integral component of membrane (GO:0016021);; Molecular Function: transferase activity, transferring glycosyl groups (GO:0016757);;	--	--	GDP-fucose protein O-fucosyltransferase	O-fucosyltransferase 28 OS=Arabidopsis thaliana OX=3702 GN=OFUT28 PE=2 SV=1	Function unknown	O-fucosyltransferase 28-like [Lactuca sativa]
c76366.graph_c0	424.33	18.52	150	6.85	161	6.79	7.25955e-33	-1.29338	down	3.80317e-61	-1.78464	down	0.0421532	0.392986	normal	--	Cellular Component: membrane (GO:0016020);;	--	--	Salt stress response/antifungal	Cysteine-rich repeat secretory protein 12 OS=Arabidopsis thaliana OX=3702 GN=CRRSP12 PE=1 SV=2	Intracellular trafficking, secretion, and vesicular transport	cysteine-rich repeat secretory protein 12-like [Helianthus annuus]
c76367.graph_c0	94.67	7.7	50.67	4.81	39.33	3.24	2.11624e-06	-1.06081	down	2.09332e-07	-1.10624	down	0.995008	-0.00460816	normal	Carbohydrate transport and metabolism	Molecular Function: hydrolase activity, hydrolyzing O-glycosyl compounds (GO:0004553);; Cellular Component: cell wall (GO:0005618);; Biological Process: xyloglucan metabolic process (GO:0010411);; Molecular Function: xyloglucan:xyloglucosyl transferase activity (GO:0016762);; Biological Process: cell wall biogenesis (GO:0042546);; Cellular Component: apoplast (GO:0048046);; Biological Process: ce…	K08235|6.17272e-138|rcu:8277905|K08235 xyloglucan:xyloglucosyl transferase [EC:2.4.1.207] | (RefSeq) probable xyloglucan endotransglucosylase/hydrolase protein 23	--	Glycosyl hydrolases family 16	Probable xyloglucan endotransglucosylase/hydrolase protein 23 OS=Arabidopsis thaliana OX=3702 GN=XTH23 PE=2 SV=1	Carbohydrate transport and metabolism	probable xyloglucan endotransglucosylase/hydrolase protein 23 [Lactuca sativa]
c76397.graph_c0	300.67	19.93	122.67	9.24	102.33	6.8	2.32619e-27	-1.42888	down	1.79604e-35	-1.57103	down	0.842476	0.0886847	normal	--	--	--	--	--	--	Function unknown	uncharacterized protein LOC111905261 [Lactuca sativa]
c76421.graph_c2	138.33	5.59	65.67	2.72	60.33	2.48	9.00748e-08	-1.0225	down	1.23326e-13	-1.30521	down	0.842476	0.167187	normal	--	--	K10523|0|spen:107024139|K10523 speckle-type POZ protein | (RefSeq) BTB/POZ domain-containing protein At1g55760	--	BTB/POZ domain	BTB/POZ domain-containing protein At1g55760 OS=Arabidopsis thaliana OX=3702 GN=At1g55760 PE=2 SV=1	Function unknown	BTB/POZ domain-containing protein At1g55760-like [Helianthus annuus]
c76439.graph_c0	556.33	18.85	325.67	12.59	246.33	8.26	7.49807e-30	-1.09903	down	1.30604e-32	-1.07889	down	0.933672	-0.040667	normal	--	Molecular Function: structural molecule activity (GO:0005198);; Biological Process: intracellular protein transport (GO:0006886);; Biological Process: vesicle-mediated transport (GO:0016192);; Cellular Component: clathrin coat of trans-Golgi network vesicle (GO:0030130);; Cellular Component: clathrin coat of coated pit (GO:0030132);;	K04646|0|sind:105167033|K04646 clathrin heavy chain | (RefSeq) clathrin heavy chain 2	Intracellular trafficking, secretion, and vesicular transport	Clathrin propeller repeat;; Clathrin-H-link;; Clathrin, heavy-chain linker	Clathrin heavy chain 2 OS=Arabidopsis thaliana OX=3702 GN=CHC2 PE=1 SV=1	Intracellular trafficking, secretion, and vesicular transport	clathrin heavy chain 1 [Lactuca sativa]
c76458.graph_c0	67	1.57	6.33	0.16	3.67	0.09	3.37678e-20	-2.69199	down	2.38205e-22	-2.83448	down	0.944045	-0.0312649	normal	--	Molecular Function: ligase activity (GO:0016874);;	--	Function unknown	Regulator of chromosome condensation (RCC1) repeat;; Regulator of chromosome condensation (RCC1) repeat	Ultraviolet-B receptor UVR8 OS=Arabidopsis thaliana OX=3702 GN=UVR8 PE=1 SV=1	--	ultraviolet-B receptor UVR8-like [Helianthus annuus]
c76461.graph_c1	55.67	3.13	14.33	0.87	14.33	0.8	1.29027e-06	-1.44053	down	4.06075e-10	-1.83012	down	0.842476	0.0897005	normal	Intracellular trafficking, secretion, and vesicular transport	Molecular Function: nucleotide binding (GO:0000166);; Molecular Function: protein kinase activity (GO:0004672);; Cellular Component: membrane (GO:0016020);; Biological Process: phosphorylation (GO:0016310);;	K04733|8.24409e-80|fve:101306009|K04733 interleukin-1 receptor-associated kinase 4 [EC:2.7.11.1] | (RefSeq) cysteine-rich receptor-like protein kinase 10	Signal transduction mechanisms	Protein tyrosine kinase;; Protein kinase domain	Wall-associated receptor kinase-like 14 OS=Arabidopsis thaliana OX=3702 GN=WAKL14 PE=2 SV=2	Signal transduction mechanisms	LEAF RUST 10 DISEASE-RESISTANCE LOCUS RECEPTOR-LIKE PROTEIN KINASE-like 2.3 isoform X1 [Lactuca sativa]
c76522.graph_c1	62.67	2.67	9	0.4	13.33	0.57	1.97431e-09	-1.67284	down	1.42706e-05	-1.68169	down	0.842476	0.184476	normal	--	--	--	--	Vacuolar protein sorting-associated protein 62	--	Function unknown	uncharacterized protein LOC110889831 [Helianthus annuus]
c76525.graph_c0	92	4.32	19	1.05	27.67	1.33	5.52109e-10	-1.43365	down	5.13081e-21	-2.24059	down	0.436802	0.349357	normal	--	--	--	--	WRKY DNA -binding domain	Probable WRKY transcription factor 70 OS=Arabidopsis thaliana OX=3702 GN=WRKY70 PE=2 SV=1	Transcription	probable WRKY transcription factor 70 [Lactuca sativa]
c76590.graph_c0	212.33	9.98	91	3.64	78	2.67	5.79743e-16	-1.28962	down	2.19741e-20	-1.47016	down	0.842476	0.107672	normal	Energy production and conversion	Biological Process: nitric oxide biosynthetic process (GO:0006809);; Molecular Function: nitrate reductase (NADH) activity (GO:0009703);; Molecular Function: heme binding (GO:0020037);; Molecular Function: molybdenum ion binding (GO:0030151);; Biological Process: nitrate assimilation (GO:0042128);; Molecular Function: molybdopterin cofactor binding (GO:0043546);; Molecular Function: nitrate reduc…	K10534|0|tcc:TCM_035019|K10534 nitrate reductase (NAD(P)H) [EC:1.7.1.1 1.7.1.2 1.7.1.3] | (RefSeq) Nitrate reductase 2	Energy production and conversion	Mo-co oxidoreductase dimerisation domain;; Oxidoreductase molybdopterin binding domain;; Cytochrome b5-like Heme/Steroid binding domain	Nitrate reductase [NADH] OS=Cichorium intybus OX=13427 GN=NIA PE=2 SV=1	--	putative nitrate reductase [NADH] [Helianthus annuus]
c76592.graph_c0	111	4.79	1.67	0.09	1	0.05	7.23371e-41	-3.78581	down	2.20171e-46	-4.2081	down	0.984593	-0.00500031	normal	Signal transduction mechanisms	Molecular Function: protein kinase activity (GO:0004672);; Molecular Function: binding (GO:0005488);; Biological Process: phosphorylation (GO:0016310);;	K04733|1.2413e-164|sind:105163718|K04733 interleukin-1 receptor-associated kinase 4 [EC:2.7.11.1] | (RefSeq) protein kinase 2B, chloroplastic-like	Signal transduction mechanisms	Protein kinase domain;; Protein tyrosine kinase	Probable serine/threonine-protein kinase PBL3 OS=Arabidopsis thaliana OX=3702 GN=PBL3 PE=1 SV=1	Signal transduction mechanisms	probable serine/threonine-protein kinase PBL3 isoform X1 [Lactuca sativa]
c76638.graph_c0	657.33	81.89	258.67	37.78	275.67	34.3	5.90358e-41	-1.17733	down	5.16074e-12	-1.51109	down	0.842476	0.269379	normal	Posttranslational modification, protein turnover, chaperones	Molecular Function: ATP binding (GO:0005524);;	K03283|9.72976e-88|sot:102594883|K03283 heat shock 70kDa protein 1/8 | (RefSeq) heat shock cognate 70 kDa protein	Posttranslational modification, protein turnover, chaperones	Hsp70 protein	Heat shock cognate 70 kDa protein OS=Petunia hybrida OX=4102 GN=HSP70 PE=2 SV=1	Posttranslational modification, protein turnover, chaperones	heat shock cognate 70 kDa protein-like [Helianthus annuus]
c76658.graph_c0	129.67	4.67	26	1.05	18	0.64	5.89288e-27	-2.37879	down	5.6639e-29	-2.37555	down	0.946919	-0.0497788	normal	Signal transduction mechanisms	Cellular Component: integral component of membrane (GO:0016021);;	--	General function prediction only	Ankyrin repeats (many copies);; Ankyrin repeats (3 copies);; Domain of unknown function;; Ankyrin repeats (many copies);; Ankyrin repeat;; Ankyrin repeat	Ankyrin repeat-containing protein At2g01680 OS=Arabidopsis thaliana OX=3702 GN=At2g01680 PE=2 SV=1	Function unknown	putative ankyrin repeat-containing domain, PGG domain protein [Helianthus annuus]
c76730.graph_c0	244	17.18	130.33	11.02	102.67	7.82	1.19698e-15	-1.12372	down	1.57796e-18	-1.17326	down	0.984593	0.0138118	normal	--	--	--	--	--	--	--	titin isoform X3 [Lactuca sativa]
c76734.graph_c0	63	3.54	7	0.34	5.33	0.21	1.55213e-15	-2.34891	down	1.45703e-18	-2.62218	down	0.989422	0.00441249	normal	--	--	--	--	--	--	--	--
c76841.graph_c0	407	62.21	13	2.28	9.33	1.56	5.00387e-106	-4.55202	down	5.50238e-122	-4.72499	down	0.984593	-0.0255044	normal	--	--	--	--	--	GDSL esterase/lipase At3g48460 OS=Arabidopsis thaliana OX=3702 GN=At3g48460 PE=2 SV=1	Function unknown	GDSL esterase/lipase At3g48460-like [Helianthus annuus]
c76841.graph_c1	1012	130.36	26	3.52	26	4.12	5.6043e-223	-4.84232	down	3.00568e-39	-4.0238	down	0.842476	0.154602	normal	--	Molecular Function: hydrolase activity (GO:0016787);;	--	--	--	GDSL esterase/lipase At3g48460 OS=Arabidopsis thaliana OX=3702 GN=At3g48460 PE=2 SV=1	Function unknown	Lipase, GDSL [Cynara cardunculus var. scolymus]
c76902.graph_c0	172.33	11.6	66	4.98	37.67	2.61	1.55993e-11	-1.7246	down	5.70291e-20	-1.61278	down	0.842476	-0.224169	normal	--	Molecular Function: DNA binding (GO:0003677);; Molecular Function: transcription factor activity, sequence-specific DNA binding (GO:0003700);; Cellular Component: nucleus (GO:0005634);; Biological Process: regulation of transcription, DNA-templated (GO:0006355);;	K09286|2.68623e-22|cam:101504527|K09286 EREBP-like factor | (RefSeq) ethylene-responsive transcription factor 4	--	AP2 domain	Ethylene-responsive transcription factor 9 OS=Arabidopsis thaliana OX=3702 GN=ERF9 PE=2 SV=1	Transcription	ERF/AP-2 like transcription factor [Artemisia annua]
c76925.graph_c0	657	37.81	193.33	12.71	196.33	11.48	4.73884e-73	-1.64131	down	6.75325e-115	-2.05674	down	0.0652199	0.343223	normal	--	Biological Process: regulation of biological process (GO:0050789);; Biological Process: response to stimulus (GO:0050896);;	K13464|5.54055e-24|pop:POPTR_0001s13240g|K13464 jasmonate ZIM domain-containing protein | (RefSeq) POPTRDRAFT_548076; hypothetical protein	--	tify domain;; Divergent CCT motif	Protein TIFY 9 OS=Arabidopsis thaliana OX=3702 GN=TIFY9 PE=1 SV=1	Function unknown	ZIM-domain protein 9 [Artemisia annua]
c76958.graph_c0	50.67	2.45	27	1.48	16	0.83	0.000272434	-1.15852	down	0.000231363	-1.0512	down	0.842476	-0.104552	normal	--	Molecular Function: phosphatidylserine decarboxylase activity (GO:0004609);; Molecular Function: calcium ion binding (GO:0005509);; Biological Process: phosphatidylethanolamine biosynthetic process (GO:0006646);; Cellular Component: membrane (GO:0016020);; Biological Process: protein autoprocessing (GO:0016540);;	K01613|2.74387e-158|mdm:103453579|K01613 phosphatidylserine decarboxylase [EC:4.1.1.65] | (RefSeq) phosphatidylserine decarboxylase proenzyme 3-like	Lipid transport and metabolism	EF hand;; EF hand;; C2 domain;; EF-hand domain pair;; EF-hand domain	Phosphatidylserine decarboxylase proenzyme 2 OS=Arabidopsis thaliana OX=3702 GN=PSD2 PE=2 SV=1	Lipid transport and metabolism	phosphatidylserine decarboxylase proenzyme 2-like [Lactuca sativa]
c77087.graph_c0	102.67	3.85	11.67	0.52	8	0.31	8.18245e-28	-2.7939	down	2.21493e-31	-2.90156	down	0.957125	-0.0356324	normal	--	--	--	--	--	Protein BIG GRAIN 1-like A OS=Arabidopsis thaliana OX=3702 GN=At3g13980 PE=3 SV=1	Function unknown	protein BIG GRAIN 1-like A [Lactuca sativa]
c77089.graph_c0	27.33	1.39	10.67	0.61	4	0.21	3.79434e-05	-1.45997	down	0.00157774	-1.19502	down	0.842476	-0.120006	normal	Transcription	--	--	--	NB-ARC domain	Probable disease resistance protein At5g66900 OS=Arabidopsis thaliana OX=3702 GN=At5g66900 PE=3 SV=1	Function unknown	Disease resistance protein [Cynara cardunculus var. scolymus]
c77143.graph_c0	5047.67	138.99	2196.33	68.84	2323.67	64.25	4.92826e-158	-1.05374	down	0	-1.52387	down	1.65085e-25	0.446152	normal	--	Cellular Component: integral component of membrane (GO:0016021);; Biological Process: oxidation-reduction process (GO:0055114);;	--	Signal transduction mechanisms	Protein of unknown function (DUF568);; Eukaryotic cytochrome b561	Cytochrome b561 and DOMON domain-containing protein At5g35735 OS=Arabidopsis thaliana OX=3702 GN=At5g35735 PE=2 SV=1	Function unknown	cytochrome b561 and DOMON domain-containing protein At5g35735-like [Helianthus annuus]
c77272.graph_c0	238.33	7.71	62.67	2.34	64.33	2.1	3.38829e-28	-1.70647	down	3.64439e-43	-2.12321	down	0.842476	0.254502	normal	--	Molecular Function: DNA binding (GO:0003677);; Molecular Function: transcription factor activity, sequence-specific DNA binding (GO:0003700);; Cellular Component: nucleus (GO:0005634);; Biological Process: regulation of transcription, DNA-templated (GO:0006355);;	K09287|4.82566e-154|sind:105156414|K09287 RAV-like factor | (RefSeq) AP2/ERF and B3 domain-containing transcription factor RAV1-like	--	B3 DNA binding domain;; AP2 domain	AP2/ERF and B3 domain-containing transcription repressor TEM1 OS=Arabidopsis thaliana OX=3702 GN=TEM1 PE=1 SV=1	Transcription	hypothetical protein LSAT_8X38520 [Lactuca sativa]
c77300.graph_c1	47	3.28	17.33	1.43	17.67	1.22	0.00271376	-1.01018	down	1.52468e-05	-1.36799	down	0.842476	0.107208	normal	--	Molecular Function: catalytic activity (GO:0003824);; Biological Process: primary metabolic process (GO:0044238);; Biological Process: cellular macromolecule metabolic process (GO:0044260);;	K10592|4.54491e-107|sind:105174974|K10592 E3 ubiquitin-protein ligase HUWE1 [EC:2.3.2.26] | (RefSeq) E3 ubiquitin-protein ligase UPL1-like	--	--	E3 ubiquitin-protein ligase UPL2 OS=Arabidopsis thaliana OX=3702 GN=UPL2 PE=1 SV=3	Posttranslational modification, protein turnover, chaperones	E3 ubiquitin-protein ligase UPL1-like [Helianthus annuus]
c77339.graph_c0	58	2.6	30.67	1.48	22.33	0.95	0.00015678	-1.07622	down	5.5851e-05	-1.08283	down	0.972466	-0.0378903	normal	Cell wall/membrane/envelope biogenesis	Molecular Function: O-acyltransferase activity (GO:0008374);; Cellular Component: integral component of membrane (GO:0016021);;	--	--	Membrane bound O-acyl transferase family	Acyl-CoA--sterol O-acyltransferase 1 OS=Arabidopsis thaliana OX=3702 GN=ASAT1 PE=1 SV=1	Function unknown	hypothetical protein Ccrd_026159 [Cynara cardunculus var. scolymus]
c77379.graph_c1	51.67	4.97	6	0.63	16.33	1.6	4.18932e-05	-1.22975	down	3.96507e-15	-2.47345	down	0.152793	0.340929	normal	--	Biological Process: metal ion transport (GO:0030001);; Molecular Function: metal ion binding (GO:0046872);;	--	Inorganic ion transport and metabolism	Heavy-metal-associated domain	Heavy metal-associated isoprenylated plant protein 6 OS=Arabidopsis thaliana OX=3702 GN=HIPP06 PE=1 SV=1	Function unknown	heavy metal-associated isoprenylated plant protein 3-like [Helianthus annuus]
c77425.graph_c0	44	1.49	1.67	0.06	1.33	0.04	6.72376e-13	-2.3402	down	7.96765e-08	-2.02162	down	0.99607	0.00105823	normal	--	Cellular Component: extracellular region (GO:0005576);; Cellular Component: cell wall (GO:0005618);; Molecular Function: pectinesterase activity (GO:0030599);; Biological Process: cell wall modification (GO:0042545);; Biological Process: negative regulation of catalytic activity (GO:0043086);; Molecular Function: aspartyl esterase activity (GO:0045330);; Biological Process: pectin catabolic proce…	K01051|0|rcu:8266061|K01051 pectinesterase [EC:3.1.1.11] | (RefSeq) pectinesterase 2	--	Pectinesterase;; Plant invertase/pectin methylesterase inhibitor	Pectinesterase 2 OS=Citrus sinensis OX=2711 GN=PECS-2.1 PE=2 SV=1	Carbohydrate transport and metabolism	pectinesterase 2-like [Lactuca sativa]
c77432.graph_c0	188.67	7.52	69	3.15	58	2.33	1.92811e-19	-1.51637	down	5.72048e-27	-1.68256	down	0.888846	0.0772368	normal	--	Molecular Function: protein kinase activity (GO:0004672);; Molecular Function: ATP binding (GO:0005524);; Biological Process: transcription, DNA-templated (GO:0006351);; Biological Process: protein phosphorylation (GO:0006468);; Cellular Component: integral component of membrane (GO:0016021);;	--	Signal transduction mechanisms	Protein kinase domain;; Protein tyrosine kinase	Serine/threonine-protein kinase-like protein ACR4 OS=Arabidopsis thaliana OX=3702 GN=ACR4 PE=1 SV=1	Signal transduction mechanisms	serine/threonine-protein kinase-like protein ACR4 [Lactuca sativa]
c77433.graph_c0	200.33	8.82	25.67	1.84	19.67	1	1.18368e-45	-2.87077	down	8.12435e-28	-2.74728	down	0.984593	-0.0192926	normal	--	--	K07964|3.98157e-124|rcu:8277627|K07964 heparanase [EC:3.2.1.166] | (RefSeq) heparanase-like protein 3	--	Glycosyl hydrolase family 79, N-terminal domain	Heparanase-like protein 3 OS=Arabidopsis thaliana OX=3702 GN=At5g34940 PE=2 SV=2	Carbohydrate transport and metabolism	heparanase-like protein 3 [Lactuca sativa]
c77440.graph_c1	202.33	5.11	87.67	2.5	78	1.95	6.84749e-16	-1.23482	down	5.69224e-21	-1.44097	down	0.842476	0.125676	normal	--	--	--	--	Plant family of unknown function (DUF810)	Protein unc-13 homolog OS=Arabidopsis thaliana OX=3702 GN=PATROL1 PE=2 SV=1	Function unknown	uncharacterized protein LOC110864372 isoform X1 [Helianthus annuus]
c77465.graph_c0	451	9.08	138.67	3.17	117.33	2.34	3.75776e-49	-1.81442	down	1.72723e-67	-1.97245	down	0.842476	0.0910849	normal	Signal transduction mechanisms	Molecular Function: peroxidase activity (GO:0004601);; Molecular Function: calcium ion binding (GO:0005509);; Cellular Component: integral component of membrane (GO:0016021);; Molecular Function: oxidoreductase activity, acting on NAD(P)H, oxygen as acceptor (GO:0050664);; Biological Process: oxidation-reduction process (GO:0055114);; Biological Process: cellular oxidant detoxification (GO:009886…	K13447|0|tcc:TCM_016350|K13447 respiratory burst oxidase [EC:1.6.3.- 1.11.1.-] | (RefSeq) Respiratory burst oxidase protein A	--	Respiratory burst NADPH oxidase;; FAD-binding domain;; Ferric reductase like transmembrane component;; Ferric reductase NAD binding domain	Respiratory burst oxidase homolog protein F OS=Arabidopsis thaliana OX=3702 GN=RBOHF PE=1 SV=1	Intracellular trafficking, secretion, and vesicular transport	respiratory burst oxidase homolog protein A [Lactuca sativa]
c77465.graph_c1	133.67	11.45	73.33	7.23	53	4.69	1.43009e-09	-1.1491	down	1.22125e-10	-1.11607	down	0.938908	-0.0564678	normal	Signal transduction mechanisms	Molecular Function: peroxidase activity (GO:0004601);; Molecular Function: calcium ion binding (GO:0005509);; Cellular Component: integral component of membrane (GO:0016021);; Molecular Function: oxidoreductase activity, acting on NAD(P)H, oxygen as acceptor (GO:0050664);; Biological Process: oxidation-reduction process (GO:0055114);; Biological Process: cellular oxidant detoxification (GO:009886…	K13447|1.71349e-60|fve:101294470|K13447 respiratory burst oxidase [EC:1.6.3.- 1.11.1.-] | (RefSeq) respiratory burst oxidase homolog protein A	--	Ferric reductase NAD binding domain	Respiratory burst oxidase homolog protein A OS=Solanum tuberosum OX=4113 GN=RBOHA PE=1 SV=1	Intracellular trafficking, secretion, and vesicular transport	PREDICTED: respiratory burst oxidase homolog protein A-like [Ziziphus jujuba]
c77554.graph_c0	157.67	6.44	86.33	4.41	69.33	3.2	3.05538e-09	-1.04573	down	5.04661e-12	-1.12125	down	0.984593	0.0224117	normal	--	--	--	Function unknown	Armadillo/beta-catenin-like repeat;; HEAT repeats;; HEAT repeat	Protein CELLULOSE SYNTHASE INTERACTIVE 1 OS=Arabidopsis thaliana OX=3702 GN=CSI1 PE=1 SV=1	Function unknown	protein CELLULOSE SYNTHASE INTERACTIVE 1-like [Helianthus annuus]
c77658.graph_c2	178.67	7.35	55.67	2.6	69	2.93	2.92004e-12	-1.20137	down	1.53948e-29	-1.88966	down	0.109054	0.437323	normal	Carbohydrate transport and metabolism	Biological Process: polysaccharide catabolic process (GO:0000272);; Molecular Function: beta-amylase activity (GO:0016161);;	K01177|0|sot:102594291|K01177 beta-amylase [EC:3.2.1.2] | (RefSeq) beta-amylase 3, chloroplastic-like	--	Glycosyl hydrolase family 14	Beta-amylase 3, chloroplastic OS=Arabidopsis thaliana OX=3702 GN=BAM3 PE=1 SV=3	Function unknown	Glycoside hydrolase, catalytic domain-containing protein [Cynara cardunculus var. scolymus]
c77664.graph_c0	396.67	11.6	119	4.15	130.33	4.13	1.1152e-35	-1.47433	down	4.21927e-67	-1.99511	down	0.0613625	0.398471	normal	Signal transduction mechanisms	Molecular Function: protein serine/threonine kinase activity (GO:0004674);; Molecular Function: ATP binding (GO:0005524);; Biological Process: protein phosphorylation (GO:0006468);; Cellular Component: integral component of membrane (GO:0016021);; Biological Process: recognition of pollen (GO:0048544);;	K04733|0|fve:101294818|K04733 interleukin-1 receptor-associated kinase 4 [EC:2.7.11.1] | (RefSeq) putative receptor protein kinase ZmPK1	--	Protein kinase domain;; Protein tyrosine kinase;; D-mannose binding lectin;; S-locus glycoprotein domain	Putative receptor protein kinase ZmPK1 OS=Zea mays OX=4577 GN=PK1 PE=2 SV=2	Signal transduction mechanisms	putative receptor protein kinase ZmPK1 [Lactuca sativa]
c77669.graph_c0	1778.67	66.68	157	7.31	147	5.37	0	-3.47096	down	0	-3.77274	down	0.842476	0.225493	normal	--	--	K19329|1.0737e-142|pxb:103963862|K19329 WW domain-containing oxidoreductase | (RefSeq) short-chain dehydrogenase TIC 32, chloroplastic-like	Secondary metabolites biosynthesis, transport and catabolism	short chain dehydrogenase;; Enoyl-(Acyl carrier protein) reductase;; KR domain;; NAD dependent epimerase/dehydratase family	Short-chain dehydrogenase TIC 32, chloroplastic OS=Arabidopsis thaliana OX=3702 GN=TIC32 PE=2 SV=1	Function unknown	short-chain dehydrogenase TIC 32, chloroplastic-like [Helianthus annuus]
c77708.graph_c0	283.33	13.28	11.67	0.7	9	0.38	3.20738e-80	-4.095	down	1.53578e-93	-4.33387	down	0.999892	1.7709e-05	normal	--	Molecular Function: iron ion binding (GO:0005506);; Cellular Component: integral component of membrane (GO:0016021);; Molecular Function: oxidoreductase activity, acting on paired donors, with incorporation or reduction of molecular oxygen, NAD(P)H as one donor, and incorporation of one atom of oxygen (GO:0016709);; Molecular Function: heme binding (GO:0020037);; Biological Process: indole glucos…	--	Secondary metabolites biosynthesis, transport and catabolism	Cytochrome P450	Cytochrome P450 81E8 OS=Medicago truncatula OX=3880 GN=CYP81E8 PE=2 SV=1	Secondary metabolites biosynthesis, transport and catabolism	isoflavone 3&apos;-hydroxylase-like [Lactuca sativa]
c77728.graph_c0	7626.67	230.62	1675.33	57.73	1521.67	45.69	0	-2.26269	down	0	-2.50517	down	0.00061018	0.217171	normal	--	Biological Process: amino acid transmembrane transport (GO:0003333);; Cellular Component: plasma membrane (GO:0005886);; Molecular Function: amino acid transmembrane transporter activity (GO:0015171);; Cellular Component: integral component of membrane (GO:0016021);; Biological Process: amino acid import (GO:0043090);;	--	Amino acid transport and metabolism	Transmembrane amino acid transporter protein;; Tryptophan/tyrosine permease family	Lysine histidine transporter 1 OS=Arabidopsis thaliana OX=3702 GN=LHT1 PE=1 SV=1	Amino acid transport and metabolism	lysine histidine transporter 1-like [Helianthus annuus]
c77747.graph_c1	156.67	7.63	17	0.97	14	0.7	4.4179e-39	-2.88402	down	1.4593e-47	-3.11613	down	0.984593	0.0249968	normal	--	--	--	--	--	Protein NLP6 OS=Arabidopsis thaliana OX=3702 GN=NLP6 PE=2 SV=2	Function unknown	protein NLP7-like [Helianthus annuus]
c77783.graph_c0	235	23.48	105.33	11.99	85	8.13	1.80998e-17	-1.31584	down	4.97335e-22	-1.39704	down	0.984575	0.028657	normal	--	Molecular Function: calcium ion binding (GO:0005509);;	K13448|1.53165e-40|sind:105176261|K13448 calcium-binding protein CML | (RefSeq) putative calcium-binding protein CML23	Signal transduction mechanisms	EF-hand domain pair;; EF-hand domain pair;; EF-hand domain;; EF hand;; EF hand	Calcium-binding protein CML38 OS=Arabidopsis thaliana OX=3702 GN=CML38 PE=2 SV=1	--	calcium-binding protein CML38-like [Helianthus annuus]
c77810.graph_c0	135.33	8.08	13.67	0.95	14	0.83	4.96347e-31	-2.67378	down	1.18145e-40	-3.12399	down	0.842476	0.101586	normal	Defense mechanisms	Molecular Function: ATP binding (GO:0005524);; Cellular Component: integral component of membrane (GO:0016021);; Molecular Function: ATPase activity, coupled to transmembrane movement of substances (GO:0042626);; Biological Process: transmembrane transport (GO:0055085);;	K05658|1.30809e-165|jcu:105642696|K05658 ATP-binding cassette, subfamily B (MDR/TAP), member 1 [EC:3.6.3.44] | (RefSeq) ABC transporter B family member 21-like	Secondary metabolites biosynthesis, transport and catabolism	ABC transporter transmembrane region;; ABC transporter	ABC transporter B family member 21 OS=Arabidopsis thaliana OX=3702 GN=ABCB21 PE=1 SV=2	Defense mechanisms	ABC transporter B family member 21-like [Helianthus annuus]
c77841.graph_c0	133.67	4.25	68.33	2.45	55.67	1.75	2.42517e-08	-1.09966	down	7.21266e-11	-1.21212	down	0.953373	0.0458604	normal	Transcription	Molecular Function: protein kinase activity (GO:0004672);; Molecular Function: ATP binding (GO:0005524);; Biological Process: protein phosphorylation (GO:0006468);; Cellular Component: integral component of membrane (GO:0016021);; Molecular Function: carbohydrate binding (GO:0030246);;	--	--	Leucine rich repeat;; Leucine Rich repeats (2 copies);; Leucine Rich Repeat;; Leucine rich repeat N-terminal domain;; Leucine Rich repeat	Phytosulfokine receptor 1 OS=Arabidopsis thaliana OX=3702 GN=PSKR1 PE=1 SV=4	Signal transduction mechanisms	phytosulfokine receptor 1-like [Helianthus annuus]
c77866.graph_c0	19.33	0.59	4.33	0.13	3.67	0.29	0.00818221	-1.06098	down	0.000727749	-1.36781	down	0.988245	0.0038737	normal	--	--	--	--	--	--	--	hypothetical protein Ccrd_016529 [Cynara cardunculus var. scolymus]
c77908.graph_c0	114	4.12	19	0.81	21	0.69	1.26046e-17	-2.01663	down	2.89997e-27	-2.51884	down	0.842476	0.132966	normal	--	Molecular Function: binding (GO:0005488);;	K04733|1.20135e-72|gmx:100792589|K04733 interleukin-1 receptor-associated kinase 4 [EC:2.7.11.1] | (RefSeq) receptor-like protein kinase FERONIA	Signal transduction mechanisms	Protein kinase domain;; Protein tyrosine kinase;; Phloem protein 2	Probable receptor-like protein kinase At5g38990 OS=Arabidopsis thaliana OX=3702 GN=At5g38990 PE=2 SV=1	Signal transduction mechanisms	Helicase, C-terminal [Cynara cardunculus var. scolymus]
c77915.graph_c1	122.33	3.27	30.67	1.33	28.67	0.64	1.85948e-17	-1.78843	down	1.70006e-23	-2.08601	down	0.842476	0.106333	normal	Signal transduction mechanisms	--	K04733|3.10161e-72|gmx:100792589|K04733 interleukin-1 receptor-associated kinase 4 [EC:2.7.11.1] | (RefSeq) receptor-like protein kinase FERONIA	Signal transduction mechanisms	Phloem protein 2	Receptor-like protein kinase HERK 1 OS=Arabidopsis thaliana OX=3702 GN=HERK1 PE=1 SV=1	Signal transduction mechanisms	putative protein kinase-like domain, Phloem protein 2-like protein [Helianthus annuus]
c77988.graph_c0	240.67	15.85	74.67	5.26	86	5.43	1.47756e-16	-1.33397	down	3.24492e-34	-1.92483	down	0.118736	0.410878	normal	--	--	K09286|3.44785e-54|gra:105777318|K09286 EREBP-like factor | (RefSeq) ethylene-responsive transcription factor RAP2-3	--	AP2 domain	Ethylene-responsive transcription factor RAP2-3 OS=Arabidopsis thaliana OX=3702 GN=RAP2-3 PE=1 SV=2	Transcription	AP2/ERF domain-containing protein [Cynara cardunculus var. scolymus]
c78000.graph_c0	70.33	1.96	12.67	0.65	16.67	0.51	3.13002e-09	-1.58967	down	5.81967e-18	-2.31149	down	0.842476	0.216384	normal	--	--	--	General function prediction only	GAG-pre-integrase domain;; Integrase core domain	Retrovirus-related Pol polyprotein from transposon RE1 OS=Arabidopsis thaliana OX=3702 GN=RE1 PE=2 SV=1	Function unknown	uncharacterized protein LOC111257317 [Setaria italica]
c78012.graph_c0	40.67	1.36	16	0.61	10.33	0.69	3.00051e-05	-1.35289	down	2.58985e-05	-1.32903	down	0.904474	-0.0633585	normal	--	Cellular Component: cell (GO:0005623);; Molecular Function: electron carrier activity (GO:0009055);; Molecular Function: protein disulfide oxidoreductase activity (GO:0015035);; Biological Process: cell redox homeostasis (GO:0045454);; Biological Process: oxidation-reduction process (GO:0055114);;	K03676|5.37544e-46|pop:POPTR_0020s00360g|K03676 glutaredoxin 3 | (RefSeq) glutaredoxin family protein	Posttranslational modification, protein turnover, chaperones	Glutaredoxin	Glutaredoxin-C13 OS=Arabidopsis thaliana OX=3702 GN=GRXC13 PE=3 SV=1	Posttranslational modification, protein turnover, chaperones	Glutaredoxin [Cynara cardunculus var. scolymus]
c78075.graph_c0	1386.67	44.23	567	20.2	548.33	17.26	3.67462e-84	-1.26943	down	1.10558e-153	-1.60774	down	0.00454311	0.299744	normal	Amino acid transport and metabolism	Molecular Function: prephenate dehydratase activity (GO:0004664);; Biological Process: L-phenylalanine biosynthetic process (GO:0009094);; Cellular Component: chloroplast stroma (GO:0009570);; Molecular Function: amino acid binding (GO:0016597);; Molecular Function: arogenate dehydratase activity (GO:0047769);;	K05359|0|sly:101247331|K05359 arogenate/prephenate dehydratase [EC:4.2.1.91 4.2.1.51] | (RefSeq) arogenate dehydratase/prephenate dehydratase 6, chloroplastic-like	Amino acid transport and metabolism	Prephenate dehydratase	Arogenate dehydratase/prephenate dehydratase 6, chloroplastic OS=Arabidopsis thaliana OX=3702 GN=ADT6 PE=1 SV=1	Amino acid transport and metabolism	arogenate dehydratase/prephenate dehydratase 6, chloroplastic-like [Lactuca sativa]
c78087.graph_c0	106.67	4.68	17	0.84	13	0.56	5.05229e-24	-2.43332	down	1.70318e-28	-2.58258	down	0.990044	-0.00590531	normal	Signal transduction mechanisms	Molecular Function: protein serine/threonine kinase activity (GO:0004674);; Molecular Function: ATP binding (GO:0005524);; Biological Process: protein phosphorylation (GO:0006468);;	--	Signal transduction mechanisms	Protein kinase domain;; Protein tyrosine kinase	Mitogen-activated protein kinase kinase kinase 17 OS=Arabidopsis thaliana OX=3702 GN=MAPKKK17 PE=1 SV=1	Signal transduction mechanisms	mitogen-activated protein kinase kinase kinase 17-like [Lactuca sativa]
c78184.graph_c0	125.33	5.76	45	2.96	45	2.76	9.93662e-11	-1.28089	down	3.88713e-18	-1.66059	down	0.842476	0.206439	normal	Signal transduction mechanisms	--	K04733|0|sot:102602186|K04733 interleukin-1 receptor-associated kinase 4 [EC:2.7.11.1] | (RefSeq) receptor-like protein kinase FERONIA	Signal transduction mechanisms	Protein tyrosine kinase;; Protein kinase domain	Probable serine/threonine-protein kinase PIX13 OS=Arabidopsis thaliana OX=3702 GN=PIX13 PE=1 SV=2	Signal transduction mechanisms	receptor like protein kinase S.2-like [Lactuca sativa]
c78244.graph_c0	636	22.75	4.67	0.18	5.33	0.18	1.29662e-144	-5.5133	down	2.78842e-155	-6.08886	down	0.874186	0.04826	normal	--	Molecular Function: oxidoreductase activity, acting on CH-OH group of donors (GO:0016614);; Molecular Function: flavin adenine dinucleotide binding (GO:0050660);; Biological Process: oxidation-reduction process (GO:0055114);;	--	General function prediction only	GMC oxidoreductase	Protein HOTHEAD OS=Arabidopsis thaliana OX=3702 GN=HTH PE=1 SV=1	Amino acid transport and metabolism	protein HOTHEAD-like [Helianthus annuus]
c78303.graph_c1	110.33	2.84	21.67	3.27	20.67	2	6.45257e-19	-2.00652	down	1.59844e-25	-2.35446	down	0.842476	0.109841	normal	--	Molecular Function: protein kinase activity (GO:0004672);; Biological Process: phosphorylation (GO:0016310);;	--	Signal transduction mechanisms	Ethylene-responsive protein kinase Le-CTR1;; Protein tyrosine kinase;; Protein kinase domain	Serine/threonine-protein kinase CTR1 OS=Arabidopsis thaliana OX=3702 GN=CTR1 PE=1 SV=1	Signal transduction mechanisms	serine/threonine-protein kinase CTR1-like [Helianthus annuus]
c78350.graph_c1	90	3.71	11	0.5	14.67	0.47	3.79962e-16	-2.07361	down	1.31232e-25	-2.7638	down	0.842476	0.181587	normal	--	--	K07466|7.45642e-66|bvg:104885244|K07466 replication factor A1 | (RefSeq) replication protein A 70 kDa DNA-binding subunit B-like	Replication, recombination and repair	Replication factor-A C terminal domain;; Replication protein A OB domain;; Domain of unknown function DUF223	Replication protein A 70 kDa DNA-binding subunit A OS=Oryza sativa subsp. japonica OX=39947 GN=RPA1A PE=1 SV=1	Replication, recombination and repair	replication protein A 70 kDa DNA-binding subunit C-like [Helianthus annuus]
c78353.graph_c1	25.67	3.54	1.33	0.21	4.33	0.64	0.000280887	-1.32709	down	1.42349e-09	-2.21551	down	0.842476	0.106538	normal	Posttranslational modification, protein turnover, chaperones	Molecular Function: transferase activity (GO:0016740);;	K00799|2.52176e-38|pmum:103333893|K00799 glutathione S-transferase [EC:2.5.1.18] | (RefSeq) glutathione S-transferase-like	Posttranslational modification, protein turnover, chaperones	Glutathione S-transferase, C-terminal domain;; Glutathione S-transferase, C-terminal domain;; Glutathione S-transferase, C-terminal domain	Glutathione S-transferase OS=Hyoscyamus muticus OX=35626 PE=1 SV=1	Posttranslational modification, protein turnover, chaperones	glutathione S-transferase-like [Helianthus annuus]
c78406.graph_c0	353.67	13.68	155.67	6.94	128	4.87	4.89575e-29	-1.35988	down	1.43276e-39	-1.47058	down	0.890706	0.063148	normal	--	Molecular Function: protein kinase activity (GO:0004672);; Molecular Function: ATP binding (GO:0005524);; Biological Process: protein phosphorylation (GO:0006468);; Molecular Function: carbohydrate binding (GO:0030246);;	--	--	Protein tyrosine kinase;; Protein kinase domain	Rust resistance kinase Lr10 OS=Triticum aestivum OX=4565 GN=LRK10 PE=2 SV=1	Signal transduction mechanisms	LEAF RUST 10 DISEASE-RESISTANCE LOCUS RECEPTOR-LIKE PROTEIN KINASE-like 2.7 [Lactuca sativa]
c78408.graph_c0	68	2.44	2	0.08	9.67	0.35	2.89516e-13	-2.0502	down	5.24097e-29	-3.48317	down	0.236589	0.254974	normal	--	Molecular Function: nucleotide binding (GO:0000166);; Molecular Function: protein kinase activity (GO:0004672);; Cellular Component: membrane (GO:0016020);; Biological Process: phosphorylation (GO:0016310);;	--	--	S-locus glycoprotein domain;; D-mannose binding lectin;; PAN-like domain;; Protein tyrosine kinase;; Protein kinase domain;; Receptor serine/threonine kinase	Receptor-like serine/threonine-protein kinase SD1-8 OS=Arabidopsis thaliana OX=3702 GN=SD18 PE=1 SV=1	Signal transduction mechanisms	receptor-like serine/threonine-protein kinase SD1-8 [Lactuca sativa]
c78415.graph_c0	1238.67	46.81	467	20.06	530.67	20.06	8.16529e-79	-1.15081	down	1.63705e-160	-1.71947	down	3.09348e-10	0.521237	normal	General function prediction only	Molecular Function: zinc ion binding (GO:0008270);; Molecular Function: oxidoreductase activity (GO:0016491);; Biological Process: oxidation-reduction process (GO:0055114);;	K00001|0|sind:105156063|K00001 alcohol dehydrogenase [EC:1.1.1.1] | (RefSeq) alcohol dehydrogenase-like 4	Secondary metabolites biosynthesis, transport and catabolism	Alcohol dehydrogenase GroES-like domain;; Zinc-binding dehydrogenase	Alcohol dehydrogenase-like 3 OS=Arabidopsis thaliana OX=3702 GN=At1g32780 PE=2 SV=1	Energy production and conversion	alcohol dehydrogenase-like 3 [Lactuca sativa]
c78456.graph_c1	1622.67	86.15	687.67	37.9	540.67	28.14	3.41901e-145	-1.50725	down	1.1823e-170	-1.54808	down	0.960186	0.0196721	normal	--	Molecular Function: zinc ion binding (GO:0008270);; Molecular Function: oxidoreductase activity (GO:0016491);; Biological Process: oxidation-reduction process (GO:0055114);;	--	General function prediction only	Zinc-binding dehydrogenase;; N-terminal domain of oxidoreductase;; Zinc-binding dehydrogenase	2-alkenal reductase (NADP(+)-dependent) OS=Nicotiana tabacum OX=4097 GN=DBR PE=1 SV=1	Function unknown	2-alkenal reductase (NADP(+)-dependent)-like [Helianthus annuus]
c78459.graph_c0	52.33	3.35	6.67	0.43	7.33	0.53	9.71984e-11	-1.94158	down	9.65644e-16	-2.44592	down	0.847443	0.0643318	normal	--	Cellular Component: plasma membrane (GO:0005886);; Molecular Function: gamma-aminobutyric acid transmembrane transporter activity (GO:0015185);; Biological Process: gamma-aminobutyric acid transport (GO:0015812);; Cellular Component: integral component of membrane (GO:0016021);;	--	Amino acid transport and metabolism	Transmembrane amino acid transporter protein	GABA transporter 1 OS=Arabidopsis thaliana OX=3702 GN=GAT1 PE=1 SV=1	Amino acid transport and metabolism	GABA transporter 1 isoform X1 [Lactuca sativa]
c78522.graph_c0	545.33	26.02	280.67	15.56	240.67	11.68	1.11989e-32	-1.09865	down	1.61684e-44	-1.26151	down	0.842476	0.126069	normal	--	--	--	Posttranslational modification, protein turnover, chaperones	Ring finger domain;; RING-like zinc finger;; Zinc finger, C3HC4 type (RING finger);; RING-H2 zinc finger domain;; Zinc finger, C3HC4 type (RING finger);; RING-type zinc-finger;; Anaphase-promoting complex subunit 11 RING-H2 finger	RING-H2 finger protein ATL2 OS=Arabidopsis thaliana OX=3702 GN=ATL2 PE=2 SV=2	Posttranslational modification, protein turnover, chaperones	Zinc finger, RING/FYVE/PHD-type [Cynara cardunculus var. scolymus]
c78565.graph_c0	199.67	5.69	521.67	17.47	475.33	14.89	9.01525e-38	1.27518	up	3.79208e-25	1.03923	up	0.132913	0.216677	normal	--	--	--	--	--	--	--	--
c78589.graph_c0	423	9.82	122	3.22	124	2.9	1.20347e-48	-1.65081	down	9.77214e-77	-2.06181	down	0.312791	0.312061	normal	Posttranslational modification, protein turnover, chaperones	--	K03283|0|sind:105171901|K03283 heat shock 70kDa protein 1/8 | (RefSeq) heat shock cognate 70 kDa protein 2-like	Posttranslational modification, protein turnover, chaperones	Hsp70 protein;; MreB/Mbl protein	Heat shock cognate 70 kDa protein OS=Petunia hybrida OX=4102 GN=HSP70 PE=2 SV=1	Posttranslational modification, protein turnover, chaperones	heat shock cognate 70 kDa protein-like isoform X2 [Helianthus annuus]
c78603.graph_c1	269	18.73	124	10.18	124.67	8.67	2.04931e-14	-1.0103	down	1.00532e-26	-1.38257	down	0.629665	0.273753	normal	--	Molecular Function: transferase activity, transferring acyl groups other than amino-acyl groups (GO:0016747);;	K13065|4.9624e-151|adu:107463770|K13065 shikimate O-hydroxycinnamoyltransferase [EC:2.3.1.133] | (RefSeq) shikimate O-hydroxycinnamoyltransferase	--	Transferase family	Shikimate O-hydroxycinnamoyltransferase OS=Nicotiana tabacum OX=4097 GN=HST PE=1 SV=1	Function unknown	shikimate O-hydroxycinnamoyltransferase-like [Lactuca sativa]
c78608.graph_c1	524	146.19	1453.33	482.45	1352	397.56	5.68858e-124	1.4186	up	2.42742e-74	1.14245	up	1.90162e-05	0.257144	normal	--	--	--	--	Extensin-like region	--	--	--
c78659.graph_c5	138	15.43	56.33	4.4	52.33	4.71	1.06488e-10	-1.21003	down	4.46919e-17	-1.50471	down	0.842476	0.167931	normal	--	--	K19041|2.26252e-16|vra:106753441|K19041 E3 ubiquitin-protein ligase RNF38/44 [EC:2.3.2.27] | (RefSeq) E3 ubiquitin-protein ligase MBR2-like	Posttranslational modification, protein turnover, chaperones	Ring finger domain;; RING-H2 zinc finger domain;; RING-like zinc finger;; Zinc finger, C3HC4 type (RING finger);; Anaphase-promoting complex subunit 11 RING-H2 finger	E3 ubiquitin-protein ligase MBR2 OS=Arabidopsis thaliana OX=3702 GN=MBR2 PE=1 SV=1	Posttranslational modification, protein turnover, chaperones	putative zinc finger, RING/FYVE/PHD-type [Helianthus annuus]
c78699.graph_c0	409.33	20.83	204.33	12.17	179.33	9.48	1.06611e-24	-1.10264	down	1.38075e-35	-1.29077	down	0.842476	0.138312	normal	--	--	--	--	--	--	--	titin homolog isoform X7 [Helianthus annuus]
c78717.graph_c0	37.33	1.1	8.33	0.26	10.33	0.28	0.000297445	-1.24194	down	1.26491e-07	-1.78666	down	0.842476	0.10758	normal	Posttranslational modification, protein turnover, chaperones	--	--	--	Tetratricopeptide repeat;; Tetratricopeptide repeat;; Tetratricopeptide repeat	--	Function unknown	uncharacterized protein LOC111893175 [Lactuca sativa]
c78734.graph_c1	68	4.49	32.33	2.15	26.33	1.97	2.50561e-05	-1.10072	down	1.13164e-06	-1.24051	down	0.959832	0.0441395	normal	--	Molecular Function: transcription factor activity, sequence-specific DNA binding (GO:0003700);; Biological Process: regulation of transcription, DNA-templated (GO:0006355);; Molecular Function: sequence-specific DNA binding (GO:0043565);;	--	--	WRKY DNA -binding domain	WRKY transcription factor 42 OS=Arabidopsis thaliana OX=3702 GN=WRKY42 PE=1 SV=1	--	WRKY transcription factor 6-like isoform X2 [Helianthus annuus]
c78739.graph_c0	285	10.37	137.33	5.68	109	3.91	7.32402e-22	-1.26984	down	3.93778e-27	-1.33699	down	0.981813	0.0279688	normal	--	--	--	Replication, recombination and repair	DDE superfamily endonuclease;; Plant transposon protein	Protein ALP1-like OS=Arabidopsis thaliana OX=3702 GN=At3g55350 PE=2 SV=1	Function unknown	protein ALP1-like [Lactuca sativa]
c78802.graph_c0	3268.33	83.69	1899.33	54.86	1501.33	38.6	1.45735e-135	-1.05717	down	4.19513e-145	-1.10336	down	0.856683	0.0284552	normal	Nucleotide transport and metabolism	Molecular Function: purine nucleobase transmembrane transporter activity (GO:0005345);; Cellular Component: integral component of membrane (GO:0016021);; Biological Process: purine nucleobase transmembrane transport (GO:1904823);;	K06901|0|pper:PRUPE_ppa003358mg|K06901 putative MFS transporter, AGZA family, xanthine/uracil permease | (RefSeq) hypothetical protein	--	Permease family	Adenine/guanine permease AZG1 OS=Arabidopsis thaliana OX=3702 GN=AZG1 PE=2 SV=1	Function unknown	Xanthine/uracil/vitamin C permease [Cynara cardunculus var. scolymus]
c78869.graph_c0	143.33	3.93	41.67	1.3	31.33	0.86	2.52332e-19	-1.86969	down	1.1287e-23	-1.93367	down	0.984593	-0.0149531	normal	--	--	--	--	Ring finger domain;; SWIM zinc finger	--	Function unknown	mitogen-activated protein kinase kinase kinase 1-like [Lactuca sativa]
c78944.graph_c0	1034.67	48.21	207	9.83	244.33	10.4	1.17956e-122	-1.99458	down	2.68915e-204	-2.6096	down	3.42191e-05	0.52087	normal	--	Cellular Component: cytosol (GO:0005829);; Cellular Component: integral component of membrane (GO:0016021);; Molecular Function: hydroxypyruvate reductase activity (GO:0016618);; Molecular Function: glyoxylate reductase (NADP) activity (GO:0030267);;	--	--	--	Uncharacterized protein At1g01500 OS=Arabidopsis thaliana OX=3702 GN=At1g01500 PE=2 SV=1	Function unknown	hypothetical protein Ccrd_015095 [Cynara cardunculus var. scolymus]
c78983.graph_c0	35.67	2.82	8.67	0.76	4.67	0.34	1.52722e-07	-1.74056	down	9.08139e-07	-1.68615	down	0.842476	-0.0592791	normal	Signal transduction mechanisms	Molecular Function: protein serine/threonine kinase activity (GO:0004674);; Molecular Function: ATP binding (GO:0005524);; Biological Process: protein phosphorylation (GO:0006468);; Biological Process: signal transduction (GO:0007165);; Cellular Component: integral component of membrane (GO:0016021);;	--	Signal transduction mechanisms	Protein kinase domain;; Protein tyrosine kinase	CBL-interacting protein kinase 18 OS=Oryza sativa subsp. japonica OX=39947 GN=CIPK18 PE=2 SV=1	Signal transduction mechanisms	CBL-interacting protein kinase 2-like [Helianthus annuus]
c79018.graph_c0	31.33	2.62	14.33	1.33	10.33	0.89	0.00414038	-1.04536	down	0.00315899	-1.09689	down	0.984593	-0.0154347	normal	--	--	--	--	--	--	--	dentin sialophosphoprotein-like [Helianthus annuus]
c79105.graph_c0	151	5.53	44	2.11	51.67	2.17	1.60756e-13	-1.35905	down	1.42015e-25	-1.93977	down	0.523727	0.338752	normal	--	--	--	--	Plant protein of unknown function	UPF0481 protein At3g47200 OS=Arabidopsis thaliana OX=3702 GN=At3g47200 PE=2 SV=1	Function unknown	Protein of unknown function DUF247, plant [Cynara cardunculus var. scolymus]
c79133.graph_c0	47.33	1.59	19.67	1.25	12	0.68	5.85602e-06	-1.41123	down	2.91081e-05	-1.27746	down	0.842476	-0.105631	normal	Cell wall/membrane/envelope biogenesis	Molecular Function: protein kinase activity (GO:0004672);; Cellular Component: membrane (GO:0016020);; Biological Process: phosphorylation (GO:0016310);;	--	--	Carbohydrate-binding protein of the ER;; Protein tyrosine kinase;; Protein kinase domain;; Leucine rich repeat;; Leucine Rich repeats (2 copies);; Leucine Rich Repeat	Probable LRR receptor-like serine/threonine-protein kinase At4g29180 OS=Arabidopsis thaliana OX=3702 GN=At4g29180 PE=2 SV=2	Signal transduction mechanisms	putative root hair specific 16 [Helianthus annuus]
c79151.graph_c0	647.33	32.42	235	13.28	206.67	10.09	2.37791e-57	-1.55639	down	1.77015e-89	-1.75732	down	0.842476	0.146626	normal	--	Molecular Function: transferase activity, transferring acyl groups other than amino-acyl groups (GO:0016747);;	--	--	Transferase family	Malonyl-coenzyme A:anthocyanin 3-O-glucoside-6&apos;&apos;-O-malonyltransferase OS=Dahlia pinnata OX=101596 GN=3MAT PE=1 SV=1	Function unknown	Chloramphenicol acetyltransferase-like domain-containing protein [Cynara cardunculus var. scolymus]
c79189.graph_c0	185.33	5.84	13	0.58	32	1.06	2.18984e-33	-2.23955	down	1.65211e-61	-3.64078	down	0.00285912	0.598424	normal	Lipid transport and metabolism	Biological Process: lipid metabolic process (GO:0006629);; Cellular Component: membrane (GO:0016020);; Molecular Function: hydrolase activity (GO:0016787);;	--	Lipid transport and metabolism	Lipase (class 3)	Phospholipase A1-II 5 OS=Oryza sativa subsp. indica OX=39946 GN=OsI_03470 PE=3 SV=1	Function unknown	uncharacterized protein LOC111876282 [Lactuca sativa]
c79278.graph_c0	47.67	3.49	9.67	1.17	9.67	1	2.39382e-07	-1.59162	down	6.36883e-11	-2.01014	down	0.860809	0.0671482	normal	--	--	--	--	Helix-loop-helix DNA-binding domain	Putative transcription factor bHLH041 OS=Arabidopsis thaliana OX=3702 GN=BHLH41 PE=3 SV=1	Function unknown	putative transcription factor bHLH041 [Lactuca sativa]
c79319.graph_c0	698.33	12.68	302.67	7.14	322	6.38	5.93775e-36	-1.03431	down	9.64586e-75	-1.50621	down	0.000311975	0.414918	normal	--	Biological Process: transport (GO:0006810);; Cellular Component: membrane (GO:0016020);;	K05387|0|nnu:104599081|K05387 glutamate receptor, ionotropic, plant | (RefSeq) glutamate receptor 2.8-like	--	Receptor family ligand binding region;; Ligand-gated ion channel;; Periplasmic binding protein;; Bacterial extracellular solute-binding proteins, family 3;; Ligated ion channel L-glutamate- and glycine-binding site	Glutamate receptor 2.9 OS=Arabidopsis thaliana OX=3702 GN=GLR2.9 PE=2 SV=1	Inorganic ion transport and metabolism	glutamate receptor 2.7-like [Helianthus annuus]
c79384.graph_c1	212.67	7.1	29	1.09	32	1.16	2.57794e-41	-2.42135	down	5.71994e-59	-2.95104	down	0.842476	0.237703	normal	Nucleotide transport and metabolism	Cellular Component: integral component of membrane (GO:0016021);; Molecular Function: hydrolase activity (GO:0016787);;	--	Nucleotide transport and metabolism	Inosine-uridine preferring nucleoside hydrolase	--	Nucleotide transport and metabolism	uncharacterized protein LOC110930091 [Helianthus annuus]
c79394.graph_c0	281.67	9.95	104.33	4.2	115.67	4.1	1.91796e-17	-1.16405	down	2.67282e-34	-1.68866	down	0.0917408	0.395735	normal	Coenzyme transport and metabolism	Molecular Function: O-methyltransferase activity (GO:0008171);; Molecular Function: S-adenosylmethionine-dependent methyltransferase activity (GO:0008757);; Biological Process: aromatic compound biosynthetic process (GO:0019438);; Biological Process: methylation (GO:0032259);; Molecular Function: protein dimerization activity (GO:0046983);;	--	General function prediction only	O-methyltransferase;; Dimerisation domain	Isoflavone 7-O-methyltransferase OS=Glycyrrhiza echinata OX=46348 GN=D7OMT PE=1 SV=1	Function unknown	probable O-methyltransferase 3 [Helianthus annuus]
c79395.graph_c2	32.33	4.35	12	1.8	7.67	1.04	0.000276317	-1.27356	down	0.000254487	-1.28332	down	0.931153	-0.0503794	normal	Cell wall/membrane/envelope biogenesis	Molecular Function: protein serine/threonine kinase activity (GO:0004674);; Molecular Function: ATP binding (GO:0005524);; Biological Process: protein phosphorylation (GO:0006468);;	K04733|1.1932e-46|pop:POPTR_0017s13200g|K04733 interleukin-1 receptor-associated kinase 4 [EC:2.7.11.1] | (RefSeq) hypothetical protein	Signal transduction mechanisms	Protein kinase domain;; Protein tyrosine kinase	Probable receptor-like protein kinase At5g38990 OS=Arabidopsis thaliana OX=3702 GN=At5g38990 PE=2 SV=1	Signal transduction mechanisms	putative receptor-like protein kinase At5g39000 [Lactuca sativa]
c79412.graph_c0	179	5.32	71.33	2.48	64.33	1.84	1.85307e-14	-1.31146	down	7.6995e-23	-1.56693	down	0.842476	0.146419	normal	Cell cycle control, cell division, chromosome partitioning	Cellular Component: integral component of membrane (GO:0016021);;	--	General function prediction only	Ankyrin repeats (3 copies);; Ankyrin repeats (many copies);; Ankyrin repeat;; Ankyrin repeats (many copies);; Domain of unknown function;; Ankyrin repeat	Ankyrin repeat-containing protein ITN1 OS=Arabidopsis thaliana OX=3702 GN=ITN1 PE=1 SV=1	Function unknown	ankyrin repeat-containing protein ITN1-like [Lactuca sativa]
c79422.graph_c0	182.33	10.11	13.33	0.9	19	1.03	2.18581e-40	-2.78031	down	4.62597e-57	-3.57641	down	0.842476	0.258726	normal	--	--	--	--	--	--	--	hypothetical protein LSAT_9X38801 [Lactuca sativa]
c79516.graph_c0	226.33	9.16	78.67	3.58	57.33	2.25	2.27787e-27	-1.79695	down	2.85404e-10	-1.60182	down	0.933799	-0.0623597	normal	--	--	--	--	F-box-like	F-box protein At4g18380 OS=Arabidopsis thaliana OX=3702 GN=At4g18380 PE=2 SV=1	Function unknown	F-box protein At5g46170-like [Lactuca sativa]
c79530.graph_c0	4338	332.81	1475.67	129.67	1586.33	122.42	7.75398e-238	-1.38446	down	0	-1.87502	down	2.70176e-20	0.463924	normal	--	--	--	--	PAR1 protein	--	Function unknown	uncharacterized protein LOC111882742 [Lactuca sativa]
c79545.graph_c1	531.67	19.69	217	9.12	217	7.93	1.78822e-30	-1.2077	down	8.10421e-64	-1.59155	down	0.175952	0.306044	normal	Carbohydrate transport and metabolism	Biological Process: glycosaminoglycan biosynthetic process (GO:0006024);; Biological Process: heparan sulfate proteoglycan biosynthetic process (GO:0015012);; Cellular Component: integral component of membrane (GO:0016021);; Molecular Function: transferase activity (GO:0016740);;	--	--	--	Glycosyltransferase family protein 64 protein C5 OS=Arabidopsis thaliana OX=3702 GN=At5g04500 PE=2 SV=1	Function unknown	glycosyltransferase family protein 64 protein C5-like [Helianthus annuus]
c79673.graph_c0	870.67	29.44	247.33	9.87	205	6.97	3.07408e-115	-1.98213	down	1.38886e-153	-2.11672	down	0.842476	0.0975968	normal	Signal transduction mechanisms	Molecular Function: protein serine/threonine kinase activity (GO:0004674);; Molecular Function: ATP binding (GO:0005524);; Biological Process: protein phosphorylation (GO:0006468);; Molecular Function: carbohydrate binding (GO:0030246);;	--	Signal transduction mechanisms	Protein tyrosine kinase;; Protein kinase domain	Probable serine/threonine-protein kinase PIX13 OS=Arabidopsis thaliana OX=3702 GN=PIX13 PE=1 SV=2	Signal transduction mechanisms	probable serine/threonine-protein kinase PIX13 [Lactuca sativa]
c79770.graph_c0	92.33	6.94	44	2.93	32	2.6	6.27049e-08	-1.26619	down	4.8194e-09	-1.27474	down	0.976725	-0.0359008	normal	Mobilome: prophages, transposons	Molecular Function: hydrolase activity, hydrolyzing O-glycosyl compounds (GO:0004553);; Biological Process: organic substance metabolic process (GO:0071704);;	K01183|3.04589e-115|pmum:103320757|K01183 chitinase [EC:3.2.1.14] | (RefSeq) chitotriosidase-1-like	Carbohydrate transport and metabolism	Glycosyl hydrolases family 18	Class V chitinase OS=Arabidopsis thaliana OX=3702 GN=ChiC PE=1 SV=1	Carbohydrate transport and metabolism	chitotriosidase-1-like [Helianthus annuus]
c79817.graph_c0	925.33	40.9	510.67	26.79	399	18.55	2.39578e-52	-1.13728	down	3.02821e-69	-1.17574	down	0.984593	0.0166982	normal	Amino acid transport and metabolism	Molecular Function: transporter activity (GO:0005215);; Biological Process: transport (GO:0006810);; Cellular Component: integral component of membrane (GO:0016021);;	--	Amino acid transport and metabolism	POT family	Protein NRT1/ PTR FAMILY 5.2 OS=Arabidopsis thaliana OX=3702 GN=NPF5.2 PE=2 SV=1	Amino acid transport and metabolism	protein NRT1/ PTR FAMILY 5.2-like [Helianthus annuus]
c79905.graph_c0	182.67	22.04	72.33	10.06	62.33	7.48	3.26433e-17	-1.3896	down	2.28824e-23	-1.58134	down	0.842476	0.107488	normal	--	--	--	--	--	--	--	--
c79933.graph_c0	640.67	13.4	248.67	5.87	264.33	5.46	4.28026e-37	-1.20068	down	4.45259e-74	-1.66989	down	0.00453546	0.398468	normal	Posttranslational modification, protein turnover, chaperones	Molecular Function: serine-type endopeptidase activity (GO:0004252);; Cellular Component: cell wall (GO:0005618);; Biological Process: proteolysis (GO:0006508);;	--	--	Subtilase family;; Peptidase inhibitor I9	Cucumisin OS=Cucumis melo OX=3656 PE=1 SV=1	Posttranslational modification, protein turnover, chaperones	cucumisin-like [Helianthus annuus]
c79979.graph_c0	62.33	9.35	12.33	2.23	17.67	2.84	3.20902e-06	-1.33616	down	4.76997e-14	-2.12341	down	0.842476	0.25123	normal	--	--	K00588|3.12441e-06|atr:18446300|K00588 caffeoyl-CoA O-methyltransferase [EC:2.1.1.104] | (RefSeq) caffeoyl-CoA O-methyltransferase	--	--	Caffeoyl-CoA O-methyltransferase OS=Zinnia violacea OX=34245 GN=CCOAOMT PE=2 SV=1	--	--
c79979.graph_c1	1836	186.06	586	57.75	601	55.46	8.69549e-167	-1.54134	down	2.60211e-267	-1.96342	down	6.04638e-06	0.383201	normal	General function prediction only	Molecular Function: O-methyltransferase activity (GO:0008171);; Biological Process: methylation (GO:0032259);;	K00588|1.63128e-151|egr:104453188|K00588 caffeoyl-CoA O-methyltransferase [EC:2.1.1.104] | (RefSeq) caffeoyl-CoA O-methyltransferase 2	Secondary metabolites biosynthesis, transport and catabolism	O-methyltransferase;; Methyltransferase domain	Caffeoyl-CoA O-methyltransferase OS=Zinnia violacea OX=34245 GN=CCOAOMT PE=2 SV=1	Function unknown	caffeoyl-CoA O-methyltransferase-like [Helianthus annuus]
c79991.graph_c0	66.33	4.69	21.67	2.02	14.33	1.15	1.02944e-09	-1.67691	down	5.38561e-10	-1.63084	down	0.873656	-0.0784438	normal	Cell wall/membrane/envelope biogenesis	--	--	--	--	Iridoid synthase OS=Catharanthus roseus OX=4058 PE=1 SV=1	Function unknown	iridoid synthase-like [Helianthus annuus]
c80011.graph_c1	441.33	22.68	223.33	13.5	203.33	10.89	4.72392e-23	-1.02462	down	4.5461e-36	-1.27073	down	0.842476	0.194898	normal	--	--	--	Amino acid transport and metabolism	Serine hydrolase (FSH1);; Phospholipase/Carboxylesterase	Rhodanese-like domain-containing protein 6 OS=Arabidopsis thaliana OX=3702 GN=STR6 PE=2 SV=1	Function unknown	dihydrofolate reductase-like [Helianthus annuus]
c80159.graph_c0	789.33	22.17	91.33	2.84	94.33	2.55	3.02527e-166	-2.91527	down	3.78544e-219	-3.35484	down	0.58525	0.299672	normal	--	Molecular Function: catechol oxidase activity (GO:0004097);; Biological Process: metabolic process (GO:0008152);;	K00422|1.2076e-121|egr:104441046|K00422 polyphenol oxidase [EC:1.10.3.1] | (RefSeq) polyphenol oxidase, chloroplastic	--	Protein of unknown function (DUF_B2219);; Common central domain of tyrosinase;; Polyphenol oxidase middle domain	Polyphenol oxidase, chloroplastic OS=Malus domestica OX=3750 PE=2 SV=1	Function unknown	polyphenol oxidase I, chloroplastic-like [Lactuca sativa]
c80190.graph_c2	1404.67	47.16	507.67	19.93	610.33	20.86	2.57987e-72	-1.1255	down	2.42254e-178	-1.77856	down	3.81441e-14	0.601395	normal	--	--	--	Intracellular trafficking, secretion, and vesicular transport	VHS domain;; GAT domain	TOM1-like protein 3 OS=Arabidopsis thaliana OX=3702 GN=TOL3 PE=1 SV=1	Function unknown	TOM1-like protein 4 [Helianthus annuus]
c80241.graph_c0	21	0.71	0	0	1	0.04	6.56914e-05	-1.42691	down	3.37532e-08	-2.06741	down	0.842476	0.0267252	normal	Inorganic ion transport and metabolism	Cellular Component: integral component of membrane (GO:0016021);; Biological Process: transmembrane transport (GO:0055085);;	K02575|0|sind:105170269|K02575 MFS transporter, NNP family, nitrate/nitrite transporter | (RefSeq) high affinity nitrate transporter 2.4-like	--	Major Facilitator Superfamily	High-affinity nitrate transporter 2.1 OS=Arabidopsis thaliana OX=3702 GN=NRT2.1 PE=1 SV=1	Inorganic ion transport and metabolism	nitrate transporter 2.3, partial [Chrysanthemum x morifolium]
c80258.graph_c0	4273.33	83.14	1401.33	31.27	1303.67	25.59	0	-1.6426	down	0	-1.92745	down	9.18052e-06	0.26083	normal	Amino acid transport and metabolism	Molecular Function: transporter activity (GO:0005215);; Biological Process: transport (GO:0006810);; Cellular Component: integral component of membrane (GO:0016021);;	--	Amino acid transport and metabolism	POT family	Protein NRT1/ PTR FAMILY 2.11 OS=Arabidopsis thaliana OX=3702 GN=NPF2.11 PE=1 SV=1	Amino acid transport and metabolism	protein NRT1/ PTR FAMILY 2.10-like isoform X1 [Lactuca sativa]
c80271.graph_c1	425.67	13.98	131.67	4.71	103.67	3.24	2.26373e-54	-1.9099	down	4.68697e-67	-1.97231	down	0.984593	0.0172783	normal	General function prediction only	--	--	--	WD domain, G-beta repeat;; Anaphase-promoting complex subunit 4 WD40 domain	Katanin p80 WD40 repeat-containing subunit B1 homolog OS=Arabidopsis thaliana OX=3702 GN=At5g23430 PE=2 SV=3	Function unknown	uncharacterized WD repeat-containing protein C2A9.03-like [Lactuca sativa]
c80275.graph_c0	54.67	6.43	15.33	2.11	17	2.01	2.0483e-05	-1.25913	down	2.08158e-09	-1.73303	down	0.842476	0.140287	normal	--	Molecular Function: nucleotide binding (GO:0000166);; Molecular Function: protein kinase activity (GO:0004672);; Biological Process: protein phosphorylation (GO:0006468);; Cellular Component: membrane (GO:0016020);;	K04733|6.24351e-35|pop:POPTR_0001s45970g|K04733 interleukin-1 receptor-associated kinase 4 [EC:2.7.11.1] | (RefSeq) POPTRDRAFT_1070529; hypothetical protein	--	Legume lectin domain	Probable L-type lectin-domain containing receptor kinase S.5 OS=Arabidopsis thaliana OX=3702 GN=LECRKS5 PE=2 SV=1	Signal transduction mechanisms	probable L-type lectin-domain containing receptor kinase S.5 [Lactuca sativa]
c80301.graph_c0	140.33	6.06	57.67	2.76	63.33	2.96	2.32397e-07	-1.0064	down	4.24207e-15	-1.50082	down	0.67475	0.310147	normal	--	Molecular Function: oxidoreductase activity, acting on single donors with incorporation of molecular oxygen, incorporation of two atoms of oxygen (GO:0016702);; Biological Process: oxylipin biosynthetic process (GO:0031408);; Molecular Function: metal ion binding (GO:0046872);; Biological Process: oxidation-reduction process (GO:0055114);;	K00454|0|sind:105157809|K00454 lipoxygenase [EC:1.13.11.12] | (RefSeq) linoleate 13S-lipoxygenase 3-1, chloroplastic	--	Lipoxygenase;; PLAT/LH2 domain	Linoleate 13S-lipoxygenase 3-1, chloroplastic OS=Solanum tuberosum OX=4113 GN=LOX3.1 PE=1 SV=1	Function unknown	linoleate 13S-lipoxygenase 3-1, chloroplastic-like [Lactuca sativa]
c80355.graph_c1	373	15	69	3.06	134.67	5.32	1.45191e-30	-1.35891	down	1.64923e-88	-2.65512	down	7.26717e-12	0.994715	normal	Carbohydrate transport and metabolism	Molecular Function: transporter activity (GO:0005215);; Cellular Component: integral component of membrane (GO:0016021);; Biological Process: transmembrane transport (GO:0055085);;	--	General function prediction only	Major Facilitator Superfamily	--	Carbohydrate transport and metabolism	uncharacterized protein LOC111914303 [Lactuca sativa]
c80387.graph_c0	221.67	7.65	73	2.93	50	1.75	2.78088e-31	-1.92325	down	5.42039e-31	-1.81181	down	0.842476	-0.113019	normal	Posttranslational modification, protein turnover, chaperones	Molecular Function: serine-type endopeptidase activity (GO:0004252);; Cellular Component: cell wall (GO:0005618);; Biological Process: proteolysis (GO:0006508);;	--	--	Subtilase family;; PA domain	Subtilisin-like protease SBT5.6 OS=Arabidopsis thaliana OX=3702 GN=SBT5.6 PE=2 SV=1	Posttranslational modification, protein turnover, chaperones	Peptidase S8/S53 domain-containing protein, partial [Cynara cardunculus var. scolymus]
c80471.graph_c0	106	16.59	54.33	8.84	46.33	6.53	3.40103e-06	-1.01683	down	2.39133e-09	-1.19277	down	0.894374	0.0769286	normal	--	--	--	--	TIR domain;; TIR domain	TMV resistance protein N OS=Nicotiana glutinosa OX=35889 GN=N PE=1 SV=1	Function unknown	toll/interleukin-1 receptor-like protein [Lactuca sativa]
c80474.graph_c0	4831	154.86	1582.33	57.82	1268.33	41.43	0	-1.86085	down	7.46645e-177	-1.92842	down	0.842476	0.0570165	normal	--	Molecular Function: iron ion binding (GO:0005506);; Cellular Component: integral component of membrane (GO:0016021);; Molecular Function: trans-cinnamate 4-monooxygenase activity (GO:0016710);; Molecular Function: heme binding (GO:0020037);; Biological Process: oxidation-reduction process (GO:0055114);;	K00487|0|pop:POPTR_0013s15380g|K00487 trans-cinnamate 4-monooxygenase [EC:1.14.13.11] | (RefSeq) POPTRDRAFT_823837A, POPTRDRAFT_823837B; hypothetical protein	Secondary metabolites biosynthesis, transport and catabolism	Cytochrome P450	Trans-cinnamate 4-monooxygenase OS=Helianthus tuberosus OX=4233 GN=CYP73A1 PE=1 SV=1	Secondary metabolites biosynthesis, transport and catabolism	trans-cinnamate 4-monooxygenase [Chrysanthemum boreale]
c80488.graph_c0	220.33	15.21	43.67	3.63	34.67	2.78	7.77171e-39	-2.35636	down	3.28959e-49	-2.485	down	0.984593	0.0226079	normal	--	--	--	--	--	--	--	--
c80498.graph_c0	44.33	1.89	1.67	0.07	2.67	0.11	1.21773e-12	-2.2575	down	4.54048e-18	-2.91068	down	0.842476	0.0469507	normal	--	Molecular Function: DNA binding (GO:0003677);; Molecular Function: transcription factor activity, sequence-specific DNA binding (GO:0003700);; Cellular Component: nucleus (GO:0005634);; Biological Process: regulation of transcription, DNA-templated (GO:0006355);; Biological Process: multicellular organism development (GO:0007275);;	--	--	AP2 domain	Ethylene-responsive transcription factor WRI1 OS=Arabidopsis thaliana OX=3702 GN=WRI1 PE=2 SV=1	Transcription	ethylene-responsive transcription factor WRI1 [Lactuca sativa]
c80592.graph_c1	1390.33	77.77	100	6.39	132	7.43	0	-3.26628	down	0	-4.03966	down	0.000176418	0.599172	normal	Coenzyme transport and metabolism	Cellular Component: cytosol (GO:0005829);; Molecular Function: S-adenosylmethionine-dependent methyltransferase activity (GO:0008757);; Biological Process: lignin biosynthetic process (GO:0009809);; Biological Process: methylation (GO:0032259);; Molecular Function: protein dimerization activity (GO:0046983);; Molecular Function: caffeate O-methyltransferase activity (GO:0047763);;	K13066|1.54583e-162|pop:POPTR_0012s00670g|K13066 caffeic acid 3-O-methyltransferase [EC:2.1.1.68] | (RefSeq) POPTRDRAFT_834247; Chain A family protein	General function prediction only	O-methyltransferase;; Dimerisation domain	Caffeic acid 3-O-methyltransferase OS=Zinnia violacea OX=34245 PE=2 SV=1	Function unknown	caffeic acid 3-O-methyltransferase [Helianthus annuus]
c80597.graph_c0	4029.67	135.28	1639.33	62.58	1586.33	53.38	5.22701e-200	-1.2796	down	0	-1.6202	down	2.76751e-09	0.316647	normal	Carbohydrate transport and metabolism	Cellular Component: integral component of membrane (GO:0016021);; Molecular Function: substrate-specific transmembrane transporter activity (GO:0022891);; Biological Process: transmembrane transport (GO:0055085);;	--	General function prediction only	Sugar (and other) transporter;; Major Facilitator Superfamily	Sugar carrier protein C OS=Ricinus communis OX=3988 GN=STC PE=2 SV=1	Carbohydrate transport and metabolism	General substrate transporter, partial [Cynara cardunculus var. scolymus]
c80601.graph_c0	398.33	11.78	184.33	6.19	158.67	4.74	1.83006e-26	-1.22362	down	2.00958e-40	-1.41168	down	0.842476	0.137787	normal	--	--	K13424|6.70986e-105|pvu:PHAVU_008G251300g|K13424 WRKY transcription factor 33 | (RefSeq) hypothetical protein	--	WRKY DNA -binding domain	WRKY transcription factor WRKY24 OS=Oryza sativa subsp. indica OX=39946 GN=WRKY24 PE=2 SV=1	Transcription	DNA-binding WRKY [Cynara cardunculus var. scolymus]
c80616.graph_c1	436.33	11.81	162.67	7.34	122	5.62	2.72872e-47	-1.70439	down	5.68657e-48	-1.68416	down	0.948214	-0.0419105	normal	Amino acid transport and metabolism	Molecular Function: 3-dehydroquinate dehydratase activity (GO:0003855);; Molecular Function: shikimate 3-dehydrogenase (NADP+) activity (GO:0004764);; Biological Process: oxidation-reduction process (GO:0055114);;	K13832|0|jcu:105647613|K13832 3-dehydroquinate dehydratase / shikimate dehydrogenase [EC:4.2.1.10 1.1.1.25] | (RefSeq) bifunctional 3-dehydroquinate dehydratase/shikimate dehydrogenase, chloroplastic-like	Amino acid transport and metabolism	Type I 3-dehydroquinase;; Shikimate dehydrogenase substrate binding domain	Bifunctional 3-dehydroquinate dehydratase/shikimate dehydrogenase, chloroplastic OS=Arabidopsis thaliana OX=3702 GN=EMB3004 PE=1 SV=1	Amino acid transport and metabolism	bifunctional 3-dehydroquinate dehydratase/shikimate dehydrogenase, chloroplastic-like [Lactuca sativa]
c80648.graph_c1	38.33	1.35	14.33	0.58	13	0.46	0.00186119	-1.06879	down	3.69709e-05	-1.3449	down	0.926321	0.0578812	normal	--	Cellular Component: cytoplasm (GO:0005737);; Molecular Function: oxidoreductase activity, acting on single donors with incorporation of molecular oxygen, incorporation of two atoms of oxygen (GO:0016702);; Biological Process: oxylipin biosynthetic process (GO:0031408);; Molecular Function: metal ion binding (GO:0046872);; Biological Process: oxidation-reduction process (GO:0055114);;	K15718|0|sot:102577714|K15718 linoleate 9S-lipoxygenase [EC:1.13.11.58] | (RefSeq) POTLX-3, LOX1.5; lipoxygenase	--	Lipoxygenase;; PLAT/LH2 domain	Probable linoleate 9S-lipoxygenase 5 OS=Solanum tuberosum OX=4113 GN=LOX1.5 PE=2 SV=1	Function unknown	probable linoleate 9S-lipoxygenase 5 [Lactuca sativa]
c80649.graph_c0	54.67	3.92	24.67	1.98	13	0.94	1.7067e-07	-1.51819	down	1.17854e-05	-1.24522	down	0.842476	-0.161008	normal	--	--	K14487|7.53836e-65|gra:105795206|K14487 auxin responsive GH3 gene family | (RefSeq) probable indole-3-acetic acid-amido synthetase GH3.1	--	GH3 auxin-responsive promoter	Indole-3-acetic acid-amido synthetase GH3.3 OS=Arabidopsis thaliana OX=3702 GN=GH3.3 PE=1 SV=1	Function unknown	probable indole-3-acetic acid-amido synthetase GH3.1 [Lactuca sativa]
c80649.graph_c1	169	6.12	55.67	2.26	36.67	1.33	7.23008e-26	-1.94706	down	5.52496e-26	-1.81795	down	0.842476	-0.122085	normal	--	--	K14487|0|sind:105169490|K14487 auxin responsive GH3 gene family | (RefSeq) probable indole-3-acetic acid-amido synthetase GH3.1	--	GH3 auxin-responsive promoter	Probable indole-3-acetic acid-amido synthetase GH3.1 OS=Arabidopsis thaliana OX=3702 GN=GH3.1 PE=2 SV=1	Function unknown	probable indole-3-acetic acid-amido synthetase GH3.1 [Helianthus annuus]
c80653.graph_c0	157.67	6.42	22.33	1.22	29.67	1.3	7.38038e-27	-2.09302	down	2.66548e-44	-2.8328	down	0.621423	0.321615	normal	Signal transduction mechanisms	Molecular Function: acid phosphatase activity (GO:0003993);; Biological Process: dephosphorylation (GO:0016311);; Molecular Function: metal ion binding (GO:0046872);;	--	Carbohydrate transport and metabolism	Calcineurin-like phosphoesterase;; Purple acid Phosphatase, N-terminal domain;; Iron/zinc purple acid phosphatase-like protein C	Purple acid phosphatase 22 OS=Arabidopsis thaliana OX=3702 GN=PAP22 PE=2 SV=1	Function unknown	purple acid phosphatase 22-like [Lactuca sativa]
c80722.graph_c0	177.67	4.65	54.67	1.59	43.67	1.15	1.63845e-24	-1.79833	down	6.67331e-28	-1.9044	down	0.974568	0.0375267	normal	Secondary metabolites biosynthesis, transport and catabolism	Molecular Function: oxidoreductase activity, acting on single donors with incorporation of molecular oxygen, incorporation of two atoms of oxygen (GO:0016702);; Biological Process: oxidation-reduction process (GO:0055114);;	K09840|0|pper:PRUPE_ppa002314mg|K09840 9-cis-epoxycarotenoid dioxygenase [EC:1.13.11.51] | (RefSeq) hypothetical protein	Secondary metabolites biosynthesis, transport and catabolism	Retinal pigment epithelial membrane protein	9-cis-epoxycarotenoid dioxygenase NCED1, chloroplastic OS=Phaseolus vulgaris OX=3885 GN=NCED1 PE=2 SV=1	Secondary metabolites biosynthesis, transport and catabolism	9-cis-epoxycarotenoid dioxygenase NCED1, chloroplastic-like [Helianthus annuus]
c80832.graph_c0	79.67	7.32	30.33	2.37	22.67	1.85	2.49262e-08	-1.43632	down	6.0705e-09	-1.48671	down	0.984593	-0.0125157	normal	--	Molecular Function: hydrolase activity (GO:0016787);;	K07964|1.17145e-18|spen:107025866|K07964 heparanase [EC:3.2.1.166] | (RefSeq) heparanase-like protein 3	--	--	Heparanase-like protein 3 OS=Arabidopsis thaliana OX=3702 GN=At5g34940 PE=2 SV=2	Carbohydrate transport and metabolism	PREDICTED: heparanase-like protein 3 [Capsicum annuum]
c80912.graph_c0	8678.33	345.3	3372.33	151.74	3342.33	132.84	5.61078e-273	-1.31385	down	0	-1.6888	down	3.3099e-22	0.354135	normal	Amino acid transport and metabolism	Cellular Component: cytoplasm (GO:0005737);; Biological Process: L-phenylalanine catabolic process (GO:0006559);; Biological Process: cinnamic acid biosynthetic process (GO:0009800);; Molecular Function: phenylalanine ammonia-lyase activity (GO:0045548);;	K10775|0|nnu:104601277|K10775 phenylalanine ammonia-lyase [EC:4.3.1.24] | (RefSeq) phenylalanine ammonia-lyase	Secondary metabolites biosynthesis, transport and catabolism	Aromatic amino acid lyase	Phenylalanine ammonia-lyase 1 OS=Daucus carota OX=4039 GN=PAL1 PE=3 SV=1	Amino acid transport and metabolism	phenylalanine ammonia lyase [Chrysanthemum x morifolium]
c80974.graph_c0	1746.67	155.34	792.33	79.94	726.33	65	9.75317e-103	-1.19481	down	1.79223e-166	-1.45418	down	0.0163177	0.230556	normal	Posttranslational modification, protein turnover, chaperones	Molecular Function: ATP binding (GO:0005524);;	K03283|1.11706e-105|sot:102593249|K03283 heat shock 70kDa protein 1/8 | (RefSeq) hsp70; heat shock cognate 70 kDa protein 2-like	Posttranslational modification, protein turnover, chaperones	Hsp70 protein;; MreB/Mbl protein	Heat shock cognate 70 kDa protein 2 OS=Solanum lycopersicum OX=4081 GN=HSC-2 PE=2 SV=1	Posttranslational modification, protein turnover, chaperones	td1TL1 protein, partial [Triticum turgidum subsp. durum]
c80974.graph_c4	666.33	114.61	334.33	66.55	308	53.77	2.56832e-31	-1.02218	down	1.02919e-50	-1.29785	down	0.270504	0.235279	normal	Posttranslational modification, protein turnover, chaperones	Molecular Function: ATP binding (GO:0005524);;	K03283|3.14176e-91|egr:104432002|K03283 heat shock 70kDa protein 1/8 | (RefSeq) probable mediator of RNA polymerase II transcription subunit 37c	Posttranslational modification, protein turnover, chaperones	Hsp70 protein	Heat shock cognate 70 kDa protein 2 OS=Solanum lycopersicum OX=4081 GN=HSC-2 PE=2 SV=1	Posttranslational modification, protein turnover, chaperones	hsp70 protein, partial [Zea mays]
c81013.graph_c0	3135	360.06	70	9.08	77.67	9.11	0	-5.13204	down	0	-5.67089	down	0.292307	0.358422	normal	Lipid transport and metabolism	Biological Process: lipid metabolic process (GO:0006629);; Cellular Component: integral component of membrane (GO:0016021);; Molecular Function: oxidoreductase activity, acting on paired donors, with oxidation of a pair of donors resulting in the reduction of molecular oxygen to two molecules of water (GO:0016717);; Biological Process: oxidation-reduction process (GO:0055114);;	K10256|4.04474e-92|cic:CICLE_v10011949mg|K10256 omega-6 fatty acid desaturase / acyl-lipid omega-6 desaturase (Delta-12 desaturase) [EC:1.14.19.6 1.14.19.22] | (RefSeq) hypothetical protein	--	Fatty acid desaturase;; Domain of unknown function (DUF3474)	Delta(12)-acyl-lipid-desaturase OS=Punica granatum OX=22663 GN=FAD12 PE=2 SV=2	Lipid transport and metabolism	delta(12)-acyl-lipid-desaturase-like [Lactuca sativa]
c81022.graph_c0	78.67	3.03	10.33	0.67	13	0.6	3.02484e-14	-2.00161	down	2.40593e-22	-2.62916	down	0.842476	0.149854	normal	--	Molecular Function: nucleotide binding (GO:0000166);; Molecular Function: protein serine/threonine kinase activity (GO:0004674);; Cellular Component: plasma membrane (GO:0005886);; Biological Process: protein phosphorylation (GO:0006468);; Biological Process: defense response (GO:0006952);; Cellular Component: plasmodesma (GO:0009506);;	--	--	S-locus glycoprotein domain;; D-mannose binding lectin;; PAN-like domain;; Protein tyrosine kinase;; Protein kinase domain	G-type lectin S-receptor-like serine/threonine-protein kinase At4g27290 OS=Arabidopsis thaliana OX=3702 GN=At4g27290 PE=3 SV=4	Signal transduction mechanisms	G-type lectin S-receptor-like serine/threonine-protein kinase At4g27290 [Helianthus annuus]
c81032.graph_c0	70	8.29	38	5.17	24.33	3.01	9.85307e-06	-1.19924	down	9.55774e-06	-1.07448	down	0.842476	-0.116218	normal	--	--	K04733|3.23763e-13|gmx:100792589|K04733 interleukin-1 receptor-associated kinase 4 [EC:2.7.11.1] | (RefSeq) receptor-like protein kinase FERONIA	--	Protein tyrosine kinase	Receptor-like serine/threonine-protein kinase ALE2 OS=Arabidopsis thaliana OX=3702 GN=ALE2 PE=1 SV=1	Signal transduction mechanisms	uncharacterized protein LOC111909941 isoform X1 [Lactuca sativa]
c81038.graph_c0	62	3.59	24.33	1.67	20	1.39	2.35329e-05	-1.22088	down	7.39101e-08	-1.43022	down	0.955997	0.0441362	normal	--	Cellular Component: intracellular membrane-bounded organelle (GO:0043231);; Cellular Component: cytoplasmic part (GO:0044444);;	--	General function prediction only	--	--	Function unknown	putative methyltransferase DDB_G0268948 [Lactuca sativa]
c81085.graph_c1	89	2.18	31	0.92	36.67	0.91	3.24331e-06	-1.0679	down	2.74449e-12	-1.61786	down	0.842476	0.277511	normal	--	--	--	--	Domain of unknown function (DUF3527)	--	Function unknown	Protein of unknown function DUF3527 [Cynara cardunculus var. scolymus]
c81176.graph_c0	1207.67	30.5	64.67	1.78	73.67	1.82	4.89613e-283	-3.84282	down	0	-4.41883	down	0.295972	0.369321	normal	Secondary metabolites biosynthesis, transport and catabolism	Molecular Function: peroxidase activity (GO:0004601);; Biological Process: response to oxidative stress (GO:0006979);; Molecular Function: heme binding (GO:0020037);; Biological Process: oxidation-reduction process (GO:0055114);; Biological Process: cellular oxidant detoxification (GO:0098869);;	K10529|0|cic:CICLE_v10014579mg|K10529 alpha-dioxygenase [EC:1.-.-.-] | (RefSeq) hypothetical protein	General function prediction only	Animal haem peroxidase	Alpha-dioxygenase 1 OS=Arabidopsis thaliana OX=3702 GN=DOX1 PE=1 SV=1	Function unknown	alpha-dioxygenase 1-like isoform X1 [Helianthus annuus]
c81316.graph_c0	991.67	29.92	291.33	9.99	218	6.47	3.36821e-143	-2.08889	down	5.56404e-166	-2.06262	down	0.896836	-0.0521182	normal	--	Molecular Function: transcription factor activity, sequence-specific DNA binding (GO:0003700);; Biological Process: regulation of transcription, DNA-templated (GO:0006355);; Molecular Function: sequence-specific DNA binding (GO:0043565);;	--	--	WRKY DNA -binding domain	WRKY transcription factor 6 OS=Arabidopsis thaliana OX=3702 GN=WRKY6 PE=1 SV=1	Transcription	WRKY42 [Chrysanthemum x morifolium]
c81326.graph_c0	787.33	40.53	181.67	11.64	246	14.43	2.13591e-77	-1.59136	down	1.5996e-145	-2.39819	down	1.23418e-07	0.676824	normal	--	Molecular Function: transcription factor activity, sequence-specific DNA binding (GO:0003700);; Biological Process: regulation of transcription, DNA-templated (GO:0006355);; Molecular Function: sequence-specific DNA binding (GO:0043565);;	--	--	WRKY DNA -binding domain	Probable WRKY transcription factor 40 OS=Arabidopsis thaliana OX=3702 GN=WRKY40 PE=1 SV=1	Transcription	WRKY15 [Chrysanthemum x morifolium]
c81327.graph_c0	612.33	35.51	211	14.87	210	12.52	6.79598e-51	-1.44153	down	3.87559e-86	-1.81859	down	0.145479	0.305656	normal	--	Molecular Function: copper ion binding (GO:0005507);; Cellular Component: extracellular region (GO:0005576);; Molecular Function: L-ascorbate oxidase activity (GO:0008447);; Cellular Component: integral component of membrane (GO:0016021);; Molecular Function: oxidoreductase activity, oxidizing metal ions (GO:0016722);; Biological Process: oxidation-reduction process (GO:0055114);;	--	Secondary metabolites biosynthesis, transport and catabolism	Multicopper oxidase;; Multicopper oxidase;; Multicopper oxidase	L-ascorbate oxidase OS=Cucumis sativus OX=3659 PE=1 SV=1	Secondary metabolites biosynthesis, transport and catabolism	L-ascorbate oxidase-like [Helianthus annuus]
c81373.graph_c1	3490	169.87	2068	124.49	1650.67	85.58	3.05429e-144	-1.01557	down	1.42332e-152	-1.07153	down	0.842476	0.0382785	normal	Amino acid transport and metabolism	Molecular Function: carboxypeptidase activity (GO:0004180);;	--	--	Serine carboxypeptidase	Serine carboxypeptidase-like 18 OS=Arabidopsis thaliana OX=3702 GN=SCPL18 PE=2 SV=2	Amino acid transport and metabolism	serine carboxypeptidase-like 13 [Lactuca sativa]
c81494.graph_c3	245.67	17.94	85.33	7.86	66	5.84	5.25249e-31	-1.7284	down	8.7636e-38	-1.77741	down	0.998474	0.000652645	normal	Inorganic ion transport and metabolism	Molecular Function: N,N-dimethylaniline monooxygenase activity (GO:0004499);; Molecular Function: flavin adenine dinucleotide binding (GO:0050660);; Molecular Function: NADP binding (GO:0050661);; Biological Process: oxidation-reduction process (GO:0055114);;	--	Secondary metabolites biosynthesis, transport and catabolism	Flavin-binding monooxygenase-like;; Pyridine nucleotide-disulphide oxidoreductase;; Pyridine nucleotide-disulphide oxidoreductase;; L-lysine 6-monooxygenase (NADPH-requiring)	Flavin-containing monooxygenase FMO GS-OX-like 9 OS=Arabidopsis thaliana OX=3702 GN=At5g07800 PE=2 SV=1	Inorganic ion transport and metabolism	flavin-containing monooxygenase FMO GS-OX-like 9 [Lactuca sativa]
c81516.graph_c1	352.67	9.74	124	3.9	113.33	3.12	5.1073e-36	-1.52013	down	1.12954e-52	-1.78015	down	0.842476	0.18252	normal	Inorganic ion transport and metabolism	Biological Process: sulfate assimilation (GO:0000103);; Molecular Function: adenylylsulfate kinase activity (GO:0004020);; Molecular Function: sulfate adenylyltransferase (ATP) activity (GO:0004781);; Cellular Component: cytosol (GO:0005829);; Cellular Component: chloroplast stroma (GO:0009570);; Biological Process: phosphorylation (GO:0016310);;	K13811|0|mtr:MTR_6g016335|K13811 3'-phosphoadenosine 5'-phosphosulfate synthase [EC:2.7.7.4 2.7.1.25] | (RefSeq) ATP sulfurylase	Inorganic ion transport and metabolism	ATP-sulfurylase	ATP sulfurylase 2 OS=Arabidopsis thaliana OX=3702 GN=APS2 PE=1 SV=1	Inorganic ion transport and metabolism	ATP sulfurylase 2-like [Lactuca sativa]
c81524.graph_c0	311.33	10.75	154.33	7.28	139	5.25	3.90652e-18	-1.06183	down	1.0709e-27	-1.30642	down	0.842476	0.184416	normal	--	Molecular Function: nucleotide binding (GO:0000166);; Molecular Function: protein kinase activity (GO:0004672);; Cellular Component: membrane (GO:0016020);;	--	Signal transduction mechanisms	Protein kinase domain;; Protein tyrosine kinase;; Regulator of chromosome condensation (RCC1) repeat	Serine/threonine-protein kinase-like protein CCR4 OS=Arabidopsis thaliana OX=3702 GN=CCR4 PE=1 SV=1	Signal transduction mechanisms	serine/threonine-protein kinase-like protein CCR4 isoform X1 [Lactuca sativa]
c81532.graph_c2	1146	70.35	694.67	50.63	436	27.35	2.36689e-86	-1.32178	down	2.85622e-65	-1.03668	down	0.00541409	-0.290623	normal	--	Molecular Function: DNA binding (GO:0003677);; Cellular Component: nucleus (GO:0005634);; Biological Process: regulation of transcription, DNA-templated (GO:0006355);;	--	--	No apical meristem (NAM) protein	NAC domain-containing protein 2 OS=Arabidopsis thaliana OX=3702 GN=NAC002 PE=2 SV=2	Function unknown	NAC domain-containing protein [Chrysanthemum x morifolium]
c81605.graph_c1	416.33	16.05	123.67	5.47	100	4.4	2.25417e-56	-1.91587	down	3.47218e-71	-2.01488	down	0.944617	0.0467692	normal	--	--	K10523|1.07055e-171|sind:105176564|K10523 speckle-type POZ protein | (RefSeq) BTB/POZ domain-containing protein At1g55760	--	BTB/POZ domain	BTB/POZ domain-containing protein At1g55760 OS=Arabidopsis thaliana OX=3702 GN=At1g55760 PE=2 SV=1	Function unknown	BTB/POZ domain-containing protein At1g55760-like [Helianthus annuus]
c81618.graph_c1	191.67	5.31	65	2.18	76.33	2.15	2.33119e-13	-1.19603	down	7.40979e-28	-1.78047	down	0.247477	0.380949	normal	--	Molecular Function: protein serine/threonine kinase activity (GO:0004674);; Molecular Function: ATP binding (GO:0005524);; Biological Process: protein phosphorylation (GO:0006468);; Molecular Function: carbohydrate binding (GO:0030246);;	--	Signal transduction mechanisms	Protein tyrosine kinase;; Protein kinase domain	Receptor-like protein kinase FERONIA OS=Arabidopsis thaliana OX=3702 GN=FER PE=1 SV=1	Signal transduction mechanisms	receptor-like protein kinase ANXUR1 isoform X3 [Helianthus annuus]
c81619.graph_c0	572.67	26.02	172.67	9.24	160.67	7.61	1.54385e-60	-1.71155	down	2.51671e-95	-2.00876	down	0.842476	0.225215	normal	--	--	--	--	Phloem protein 2	F-box protein PP2-B13 OS=Arabidopsis thaliana OX=3702 GN=PP2B13 PE=2 SV=1	Function unknown	F-box protein VBF-like [Helianthus annuus]
c81621.graph_c0	517.67	31.52	295	20.49	240.67	14.66	3.05279e-26	-1.02626	down	8.24755e-37	-1.12292	down	0.842476	0.0659411	normal	--	--	--	Function unknown	--	--	Replication, recombination and repair	hypothetical protein Ccrd_009132 [Cynara cardunculus var. scolymus]
c81720.graph_c0	220.33	6.68	46	1.56	31.67	0.95	1.66014e-44	-2.4896	down	5.85216e-49	-2.43492	down	0.900029	-0.0758926	normal	Signal transduction mechanisms	Molecular Function: protein kinase activity (GO:0004672);; Molecular Function: ATP binding (GO:0005524);; Biological Process: protein phosphorylation (GO:0006468);;	--	Signal transduction mechanisms	Protein tyrosine kinase;; Protein kinase domain	Serine/threonine-protein kinase RIPK OS=Arabidopsis thaliana OX=3702 GN=RIPK PE=1 SV=1	Signal transduction mechanisms	probable serine/threonine-protein kinase PBL12 [Lactuca sativa]
c81748.graph_c0	291.33	16.39	123.67	7.66	131	6.75	4.55412e-16	-1.04981	down	4.82086e-33	-1.50739	down	0.184805	0.347781	normal	--	Molecular Function: DNA binding (GO:0003677);; Biological Process: metabolic process (GO:0008152);; Molecular Function: amino acid binding (GO:0016597);; Molecular Function: protein dimerization activity (GO:0046983);;	--	--	Helix-loop-helix DNA-binding domain	Transcription factor bHLH27 OS=Arabidopsis thaliana OX=3702 GN=BHLH27 PE=2 SV=1	Transcription	Myc-type, basic helix-loop-helix (bHLH) domain-containing protein [Cynara cardunculus var. scolymus]
c81767.graph_c0	1950	111.73	508	34.23	550.67	32.48	1.62637e-208	-1.75247	down	0	-2.24796	down	3.21601e-07	0.446216	normal	--	Cellular Component: plasma membrane (GO:0005886);; Cellular Component: integral component of membrane (GO:0016021);;	--	--	Domain of unknown function (DUF588)	CASP-like protein Ni6 OS=Beta vulgaris subsp. maritima OX=350892 GN=Ni6 PE=2 SV=1	Function unknown	CASP-like protein 1 [Helianthus annuus]
c81840.graph_c0	62.33	2.56	27.33	1.32	13.33	0.56	7.19812e-09	-1.64917	down	3.66441e-07	-1.31711	down	0.842476	-0.204825	normal	--	Molecular Function: DNA binding (GO:0003677);; Cellular Component: nucleus (GO:0005634);; Biological Process: regulation of transcription, DNA-templated (GO:0006355);;	--	--	No apical meristem (NAM) protein	NAC domain-containing protein 71 OS=Arabidopsis thaliana OX=3702 GN=NAC071 PE=2 SV=1	Function unknown	NAC domain-containing protein 71-like [Helianthus annuus]
c81863.graph_c0	1843.67	60.9	303.33	11.3	254.33	8.91	0	-2.75601	down	0	-2.89619	down	0.842476	0.102157	normal	--	Molecular Function: monooxygenase activity (GO:0004497);; Molecular Function: iron ion binding (GO:0005506);; Cellular Component: integral component of membrane (GO:0016021);; Molecular Function: oxidoreductase activity, acting on paired donors, with incorporation or reduction of molecular oxygen (GO:0016705);; Molecular Function: heme binding (GO:0020037);; Biological Process: oxidation-reductio…	--	Secondary metabolites biosynthesis, transport and catabolism	Cytochrome P450	Geraniol 8-hydroxylase OS=Swertia mussotii OX=137888 GN=CYP76B10 PE=1 SV=1	Secondary metabolites biosynthesis, transport and catabolism	cytochrome P450 76AD1-like [Helianthus annuus]
c81878.graph_c0	246.67	9.67	57	2.4	41	1.57	8.44373e-45	-2.33505	down	4.78158e-52	-2.31454	down	0.93503	-0.0613625	normal	--	Cellular Component: membrane (GO:0016020);; Molecular Function: metal ion binding (GO:0046872);;	--	Posttranslational modification, protein turnover, chaperones	Ring finger domain;; RING-like zinc finger;; RING-H2 zinc finger domain;; Zinc finger, C3HC4 type (RING finger);; Zinc finger, C3HC4 type (RING finger);; zinc-RING finger domain;; Wall-associated receptor kinase galacturonan-binding	Putative RING-H2 finger protein ATL21A OS=Arabidopsis thaliana OX=3702 GN=ATL21A PE=3 SV=1	Posttranslational modification, protein turnover, chaperones	putative RING-H2 finger protein ATL21A [Helianthus annuus]
c81907.graph_c0	506.67	24.71	177.33	10.15	185	9.2	6.2768e-42	-1.35969	down	3.99248e-71	-1.80411	down	0.067313	0.359146	normal	Signal transduction mechanisms	Biological Process: transport (GO:0006810);;	K17302|3.37668e-127|tcc:TCM_028681|K17302 coatomer subunit beta' | (RefSeq) Coatomer subunit beta'-2 isoform 1	Intracellular trafficking, secretion, and vesicular transport	WD domain, G-beta repeat	Coatomer subunit beta&apos;-3 OS=Arabidopsis thaliana OX=3702 GN=At3g15980 PE=2 SV=1	Function unknown	coatomer subunit beta&apos;-3-like [Lactuca sativa]
c82000.graph_c1	4897	174.05	158.67	6.44	178	6.38	0	-4.65601	down	0	-5.20939	down	0.00714681	0.443049	normal	Lipid transport and metabolism	Biological Process: lipid metabolic process (GO:0006629);; Cellular Component: integral component of membrane (GO:0016021);; Molecular Function: oxidoreductase activity, acting on paired donors, with oxidation of a pair of donors resulting in the reduction of molecular oxygen to two molecules of water (GO:0016717);; Biological Process: oxidation-reduction process (GO:0055114);;	K10256|1.37934e-142|jcu:105646514|K10256 omega-6 fatty acid desaturase / acyl-lipid omega-6 desaturase (Delta-12 desaturase) [EC:1.14.19.6 1.14.19.22] | (RefSeq) omega-6 fatty acid desaturase, endoplasmic reticulum isozyme 2	--	Fatty acid desaturase;; Domain of unknown function (DUF3474)	Delta(12)-fatty-acid desaturase FAD2 OS=Vernicia fordii OX=73154 GN=FAD2 PE=1 SV=1	Lipid transport and metabolism	delta(12)-fatty-acid desaturase FAD2-like [Helianthus annuus]
c82016.graph_c0	278	9.71	135.67	5.29	78.33	2.84	1.78949e-33	-1.67227	down	6.66939e-26	-1.31937	down	0.464488	-0.306422	normal	Carbohydrate transport and metabolism	Biological Process: metabolic process (GO:0008152);; Cellular Component: membrane (GO:0016020);; Molecular Function: transferase activity, transferring hexosyl groups (GO:0016758);;	--	--	UDP-glucoronosyl and UDP-glucosyl transferase	UDP-glycosyltransferase 85C1 OS=Stevia rebaudiana OX=55670 GN=UGT85C1 PE=2 SV=1	Function unknown	UDP-glycosyltransferase 85C1-like [Lactuca sativa]
c82016.graph_c1	51.67	3.94	13.67	1.28	15	1.25	3.35434e-05	-1.27262	down	3.20319e-09	-1.77605	down	0.842476	0.135878	normal	--	Biological Process: metabolic process (GO:0008152);; Molecular Function: transferase activity, transferring hexosyl groups (GO:0016758);;	--	--	--	UDP-glycosyltransferase 85C1 OS=Stevia rebaudiana OX=55670 GN=UGT85C1 PE=2 SV=1	Function unknown	UDP-glycosyltransferase 85C1-like [Helianthus annuus]
c82063.graph_c0	2549.33	108.19	728.33	35.93	841.67	35.96	4.54485e-171	-1.52589	down	0	-2.12017	down	8.12282e-15	0.551325	normal	Coenzyme transport and metabolism	Molecular Function: alternative oxidase activity (GO:0009916);; Cellular Component: integral component of membrane (GO:0016021);; Molecular Function: metal ion binding (GO:0046872);; Biological Process: oxidation-reduction process (GO:0055114);; Cellular Component: respiratory chain (GO:0070469);;	K17893|1.37487e-156|pop:POPTR_0003s10290g|K17893 ubiquinol oxidase [EC:1.10.3.11] | (RefSeq) POPTRDRAFT_414439; hypothetical protein	--	Alternative oxidase	Ubiquinol oxidase 3, mitochondrial OS=Arabidopsis thaliana OX=3702 GN=AOX3 PE=1 SV=2	Function unknown	ubiquinol oxidase 3, mitochondrial-like [Lactuca sativa]
c82156.graph_c0	82	2.14	27.33	1.06	33.33	0.86	6.24666e-06	-1.07693	down	4.88346e-13	-1.68378	down	0.789572	0.301789	normal	--	--	--	--	QWRF family	QWRF motif-containing protein 4 OS=Arabidopsis thaliana OX=3702 GN=QWRF4 PE=3 SV=1	Function unknown	AUGMIN subunit 8-like [Helianthus annuus]
c82228.graph_c0	86.67	2.24	38	1.12	35.67	0.94	1.03278e-05	-1.05126	down	8.43927e-10	-1.36419	down	0.842476	0.149068	normal	--	--	--	--	N-terminal C2 in EEIG1 and EHBP1 proteins	--	Function unknown	EEIG1/EHBP1 N-terminal domain-containing protein [Cynara cardunculus var. scolymus]
c82255.graph_c0	72	3.29	21.67	1.1	23	1.03	2.11108e-07	-1.32586	down	2.94319e-12	-1.77394	down	0.842476	0.16989	normal	--	--	--	--	--	--	--	--
c82272.graph_c0	117.67	3	17.33	0.51	21.67	0.54	1.95881e-18	-2.01658	down	8.57302e-30	-2.66131	down	0.842476	0.218903	normal	Lipid transport and metabolism	Molecular Function: phospholipase D activity (GO:0004630);; Molecular Function: calcium ion binding (GO:0005509);; Cellular Component: membrane (GO:0016020);; Biological Process: lipid catabolic process (GO:0016042);; Biological Process: phosphatidylcholine metabolic process (GO:0046470);; Molecular Function: N-acylphosphatidylethanolamine-specific phospholipase D activity (GO:0070290);;	K01115|0|sly:101257989|K01115 phospholipase D1/2 [EC:3.1.4.4] | (RefSeq) TPLD, PLDa3; phospholipase D alpha	Lipid transport and metabolism	C2 domain;; Phospholipase D Active site motif	Phospholipase D alpha 1 OS=Ricinus communis OX=3988 GN=PLD1 PE=1 SV=1	Lipid transport and metabolism	phospholipase D alpha 1-like [Helianthus annuus]
c82272.graph_c1	39.67	4.44	15.67	1.97	7	0.84	8.63274e-07	-1.59568	down	4.03387e-05	-1.31629	down	0.842476	-0.146407	normal	Lipid transport and metabolism	Molecular Function: phospholipase D activity (GO:0004630);; Molecular Function: calcium ion binding (GO:0005509);; Cellular Component: membrane (GO:0016020);; Biological Process: lipid catabolic process (GO:0016042);; Biological Process: phosphatidylcholine metabolic process (GO:0046470);; Molecular Function: N-acylphosphatidylethanolamine-specific phospholipase D activity (GO:0070290);;	K01115|9.15091e-74|eus:EUTSA_v10020083mg|K01115 phospholipase D1/2 [EC:3.1.4.4] | (RefSeq) hypothetical protein	Lipid transport and metabolism	Phospholipase D C terminal	Phospholipase D alpha 1 OS=Arabidopsis thaliana OX=3702 GN=PLDALPHA1 PE=1 SV=2	Lipid transport and metabolism	unknown [Lotus japonicus]
c82321.graph_c1	26.33	3.36	6	0.75	4.33	0.48	8.58492e-05	-1.4029	down	1.72521e-05	-1.58842	down	0.986206	-0.00504039	normal	--	--	--	--	--	--	--	--
c82321.graph_c2	38.33	1.4	10	0.43	12	0.45	0.00058048	-1.15187	down	3.46798e-07	-1.6678	down	0.842476	0.131671	normal	--	--	--	--	--	--	--	--
c82391.graph_c0	173.33	14.85	95	9.84	72	6.09	1.17528e-10	-1.11034	down	6.87817e-12	-1.11009	down	0.98175	-0.0309467	normal	--	Molecular Function: nucleotide binding (GO:0000166);;	--	--	NB-ARC domain;; TIR domain	Disease resistance-like protein DSC1 OS=Arabidopsis thaliana OX=3702 GN=DSC1 PE=1 SV=1	Function unknown	TMV resistance protein N-like [Helianthus annuus]
c82519.graph_c0	1178	33.93	435	14.32	399.67	11.76	1.66711e-105	-1.48191	down	2.01479e-157	-1.74963	down	0.130107	0.231696	normal	--	Molecular Function: transcription factor activity, sequence-specific DNA binding (GO:0003700);; Biological Process: regulation of transcription, DNA-templated (GO:0006355);; Molecular Function: sequence-specific DNA binding (GO:0043565);;	K13424|2.41695e-168|tcc:TCM_042240|K13424 WRKY transcription factor 33 | (RefSeq) WRKY DNA-binding protein 33 isoform 1	--	WRKY DNA -binding domain	WRKY transcription factor WRKY24 OS=Oryza sativa subsp. indica OX=39946 GN=WRKY24 PE=2 SV=1	Transcription	probable WRKY transcription factor 26 [Helianthus annuus]
c82531.graph_c0	125.67	1.54	54.67	0.75	55.33	0.67	2.34484e-07	-1.03194	down	2.73613e-13	-1.42263	down	0.842476	0.235317	normal	Defense mechanisms	Molecular Function: ATP binding (GO:0005524);; Cellular Component: integral component of membrane (GO:0016021);; Molecular Function: ATPase activity, coupled to transmembrane movement of substances (GO:0042626);; Biological Process: transmembrane transport (GO:0055085);;	K05666|0|pop:POPTR_0010s06540g|K05666 ATP-binding cassette, subfamily C (CFTR/MRP), member 2 | (RefSeq) POPTRDRAFT_769001; hypothetical protein	Secondary metabolites biosynthesis, transport and catabolism	ABC transporter;; ABC transporter transmembrane region;; 50S ribosome-binding GTPase	ABC transporter C family member 3 OS=Arabidopsis thaliana OX=3702 GN=ABCC3 PE=1 SV=1	Defense mechanisms	putative ABC transporter C family member 15 [Helianthus annuus]
c82534.graph_c0	264	8.02	32.67	1.14	27	0.83	6.20636e-62	-2.93391	down	2.95192e-75	-3.11487	down	0.972328	0.0384645	normal	--	Molecular Function: protein serine/threonine kinase activity (GO:0004674);; Molecular Function: protein binding (GO:0005515);; Molecular Function: ATP binding (GO:0005524);; Biological Process: protein phosphorylation (GO:0006468);;	--	Signal transduction mechanisms	Protein tyrosine kinase;; Protein kinase domain	Serine/threonine-protein kinase RIPK OS=Arabidopsis thaliana OX=3702 GN=RIPK PE=1 SV=1	Signal transduction mechanisms	serine/threonine-protein kinase RIPK-like [Helianthus annuus]
c82538.graph_c0	264	9.57	159.33	6.44	91.67	3.24	3.51086e-21	-1.39675	down	2.81347e-16	-1.03018	down	0.400369	-0.319332	normal	--	--	--	--	--	--	Function unknown	uncharacterized protein LOC110925362 [Helianthus annuus]
c82591.graph_c0	108	1.41	43.67	0.65	24.67	0.32	4.04753e-14	-1.75804	down	6.97049e-12	-1.47042	down	0.842476	-0.219068	normal	Transcription	Molecular Function: protein serine/threonine kinase activity (GO:0004674);; Molecular Function: ATP binding (GO:0005524);; Biological Process: protein phosphorylation (GO:0006468);; Cellular Component: integral component of membrane (GO:0016021);;	--	--	Leucine Rich repeats (2 copies);; Protein tyrosine kinase;; Protein kinase domain;; Leucine rich repeat;; Leucine Rich Repeat;; Leucine rich repeat N-terminal domain	Receptor-like protein kinase BRI1-like 3 OS=Arabidopsis thaliana OX=3702 GN=BRL3 PE=1 SV=1	Function unknown	hypothetical protein LSAT_7X115941 [Lactuca sativa]
c82684.graph_c1	102	6.39	18.67	1.27	33.67	1.54	7.67788e-10	-1.34431	down	4.93852e-25	-2.4137	down	0.0310761	0.510363	normal	--	Molecular Function: carbohydrate binding (GO:0030246);;	--	General function prediction only	SPRY domain	--	Function unknown	Concanavalin A-like lectin/glucanase superfamily [Cynara cardunculus var. scolymus]
c82689.graph_c1	86.67	3.77	30.67	1.75	21	0.91	5.42476e-11	-1.65332	down	1.41856e-11	-1.59087	down	0.861109	-0.0847631	normal	Posttranslational modification, protein turnover, chaperones	Molecular Function: transferase activity (GO:0016740);;	K00799|3.21947e-23|sind:105163152|K00799 glutathione S-transferase [EC:2.5.1.18] | (RefSeq) glutathione S-transferase-like	Posttranslational modification, protein turnover, chaperones	Glutathione S-transferase, N-terminal domain;; Glutathione S-transferase, N-terminal domain;; Glutathione S-transferase, N-terminal domain	Glutathione S-transferase APIC OS=Nicotiana tabacum OX=4097 GN=APIC PE=2 SV=1	Posttranslational modification, protein turnover, chaperones	Glutathione S-transferase/chloride channel, C-terminal [Cynara cardunculus var. scolymus]
c82694.graph_c0	80	3.51	15	0.76	24.67	1.15	2.28232e-08	-1.37662	down	1.72534e-19	-2.32049	down	0.255598	0.374803	normal	Transcription	--	--	--	Exonuclease	Protein NEN2 OS=Arabidopsis thaliana OX=3702 GN=NEN2 PE=2 SV=1	Function unknown	protein NEN1-like [Helianthus annuus]
c82721.graph_c0	663.33	33.59	132.67	6.39	180.33	7.45	1.18566e-69	-1.76394	down	4.19047e-45	-2.49283	down	1.86322e-05	0.659783	normal	Transcription	--	--	General function prediction only	Leucine rich repeat;; Leucine Rich repeats (2 copies);; Leucine Rich Repeat	Plant intracellular Ras-group-related LRR protein 5 OS=Oryza sativa subsp. japonica OX=39947 GN=IRL5 PE=2 SV=1	Function unknown	plant intracellular Ras-group-related LRR protein 5-like [Lactuca sativa]
c82763.graph_c1	146.33	9.86	45.33	3.44	57.33	3.93	1.85193e-10	-1.17771	down	9.30722e-25	-1.87924	down	0.134144	0.43095	normal	--	--	--	--	MAC/Perforin domain	MACPF domain-containing protein At1g14780 OS=Arabidopsis thaliana OX=3702 GN=At1g14780 PE=2 SV=1	Function unknown	MACPF domain-containing protein At1g14780 [Lactuca sativa]
c82779.graph_c0	7842.33	168.04	3042	74.57	2848.33	60.82	0	-1.40132	down	0	-1.69161	down	7.19327e-12	0.270205	normal	--	Molecular Function: inorganic phosphate transmembrane transporter activity (GO:0005315);; Biological Process: phosphate ion transport (GO:0006817);; Cellular Component: integral component of membrane (GO:0016021);; Biological Process: transmembrane transport (GO:0055085);;	K08176|0|vvi:100245922|K08176 MFS transporter, PHS family, inorganic phosphate transporter | (RefSeq) probable inorganic phosphate transporter 1-3	Inorganic ion transport and metabolism	Sugar (and other) transporter;; Major Facilitator Superfamily	Inorganic phosphate transporter 1-4 OS=Arabidopsis thaliana OX=3702 GN=PHT1-4 PE=1 SV=1	Carbohydrate transport and metabolism	phosphate transporter 1 [Chrysanthemum x morifolium]
c82869.graph_c1	307.67	10.45	98.33	3.78	141.33	5.47	6.97845e-15	-1.00895	down	6.65988e-46	-1.88208	down	1.92624e-05	0.672302	normal	--	Molecular Function: ionotropic glutamate receptor activity (GO:0004970);; Biological Process: ion transport (GO:0006811);; Cellular Component: integral component of membrane (GO:0016021);; Biological Process: ionotropic glutamate receptor signaling pathway (GO:0035235);;	K05387|1.54564e-66|tcc:TCM_009437|K05387 glutamate receptor, ionotropic, plant | (RefSeq) Glutamate receptor 2.8, putative	--	Ligand-gated ion channel;; Bacterial extracellular solute-binding proteins, family 3	Glutamate receptor 3.1 OS=Arabidopsis thaliana OX=3702 GN=GLR3.1 PE=2 SV=3	Function unknown	Extracellular solute-binding protein, family 3 [Cynara cardunculus var. scolymus]
c82875.graph_c0	7036.33	217.27	3263	114.95	3288.33	101.98	2.28679e-146	-1.02955	down	3.80676e-258	-1.42749	down	5.88467e-19	0.376104	normal	Inorganic ion transport and metabolism	Molecular Function: ammonium transmembrane transporter activity (GO:0008519);; Cellular Component: integral component of membrane (GO:0016021);; Biological Process: ammonium transmembrane transport (GO:0072488);;	K03320|0|cic:CICLE_v10004812mg|K03320 ammonium transporter, Amt family | (RefSeq) hypothetical protein	Inorganic ion transport and metabolism	Ammonium Transporter Family	Ammonium transporter 1 member 1 OS=Arabidopsis thaliana OX=3702 GN=AMT1-1 PE=1 SV=1	Inorganic ion transport and metabolism	ammonium transporter 1 member 1-like [Lactuca sativa]
c82911.graph_c0	1777	74.64	30.33	2.35	34.33	2.12	0	-5.3303	down	0	-5.89362	down	0.842476	0.234984	normal	--	Biological Process: metabolic process (GO:0008152);; Cellular Component: membrane (GO:0016020);; Molecular Function: oxidoreductase activity (GO:0016491);; Molecular Function: metal ion binding (GO:0046872);; Molecular Function: organic cyclic compound binding (GO:0097159);; Molecular Function: heterocyclic compound binding (GO:1901363);;	--	Secondary metabolites biosynthesis, transport and catabolism	Cytochrome P450	3,9-dihydroxypterocarpan 6A-monooxygenase OS=Glycine max OX=3847 GN=CYP93A1 PE=1 SV=1	Secondary metabolites biosynthesis, transport and catabolism	cytochrome P450 [Cynara cardunculus var. scolymus]
c82951.graph_c1	353.67	17.94	151	8.55	157	7.96	1.21454e-19	-1.0751	down	6.29205e-13	-1.45153	down	0.169819	0.350123	normal	--	--	--	--	--	--	Function unknown	uncharacterized protein LOC110931939 [Helianthus annuus]
c82987.graph_c0	544.33	57.88	298	36.29	250.33	26.25	6.55295e-24	-1.039	down	3.33347e-42	-1.17789	down	0.842476	0.0981073	normal	--	Molecular Function: nucleotide binding (GO:0000166);;	--	--	TIR domain;; TIR domain;; MTH538 TIR-like domain (DUF1863)	TMV resistance protein N OS=Nicotiana glutinosa OX=35889 GN=N PE=1 SV=1	Function unknown	TMV resistance protein N-like [Helianthus annuus]
c82989.graph_c1	243.67	8.66	70	2.92	44	1.57	2.45336e-42	-2.23731	down	1.35867e-43	-2.0256	down	0.842476	-0.19398	normal	Carbohydrate transport and metabolism	Biological Process: metabolic process (GO:0008152);; Molecular Function: transferase activity, transferring hexosyl groups (GO:0016758);;	K13495|2.80673e-156|sind:105159841|K13495 cis-zeatin O-glucosyltransferase [EC:2.4.1.215] | (RefSeq) zeatin O-glucosyltransferase-like	--	UDP-glucoronosyl and UDP-glucosyl transferase	Zeatin O-glucosyltransferase OS=Phaseolus lunatus OX=3884 GN=ZOG1 PE=2 SV=1	Function unknown	zeatin O-glucosyltransferase-like [Lactuca sativa]
c83032.graph_c0	354	11.34	74.67	3.03	98.33	3.17	2.72473e-41	-1.7148	down	2.2022e-73	-2.47713	down	0.007846	0.536539	normal	--	Molecular Function: calcium:sodium antiporter activity (GO:0005432);; Molecular Function: calcium ion binding (GO:0005509);; Cellular Component: integral component of membrane (GO:0016021);; Biological Process: calcium ion homeostasis (GO:0055074);; Biological Process: transmembrane transport (GO:0055085);;	--	--	EF hand	Sodium/calcium exchanger NCL2 OS=Oryza sativa subsp. japonica OX=39947 GN=NCL2 PE=2 SV=2	Function unknown	sodium/calcium exchanger NCL2-like [Helianthus annuus]
c83040.graph_c0	4310.33	172.02	105	4.9	113.33	4.71	0	-5.08909	down	0	-5.59118	down	0.219488	0.355987	normal	Lipid transport and metabolism	Biological Process: unsaturated fatty acid biosynthetic process (GO:0006636);; Cellular Component: integral component of membrane (GO:0016021);; Molecular Function: oxidoreductase activity, acting on paired donors, with oxidation of a pair of donors resulting in the reduction of molecular oxygen to two molecules of water (GO:0016717);; Biological Process: oxidation-reduction process (GO:0055114);;	K10256|1.09705e-171|thj:104826770|K10256 omega-6 fatty acid desaturase / acyl-lipid omega-6 desaturase (Delta-12 desaturase) [EC:1.14.19.6 1.14.19.22] | (RefSeq) delta(12)-fatty-acid desaturase-like	--	Fatty acid desaturase;; Domain of unknown function (DUF3474)	Delta(12) fatty acid desaturase DES8.11 OS=Calendula officinalis OX=41496 GN=DES8.11 PE=2 SV=1	Lipid transport and metabolism	plastid delta12-fatty acid acetylenase, partial [Chrysanthemum x morifolium]
c83066.graph_c0	133.33	2.68	59	1.39	44	0.88	3.1413e-11	-1.37341	down	3.2779e-12	-1.36734	down	0.960128	-0.044148	normal	--	--	--	--	--	--	--	--
c83095.graph_c0	174.67	3.49	84.67	1.94	61.67	1.25	8.71895e-14	-1.31434	down	4.06346e-15	-1.28678	down	0.940929	-0.0541488	normal	--	Biological Process: folic acid-containing compound biosynthetic process (GO:0009396);; Cellular Component: chloroplast (GO:0009507);; Molecular Function: oxo-acid-lyase activity (GO:0016833);; Biological Process: chorismate metabolic process (GO:0046417);; Molecular Function: 4-amino-4-deoxychorismate synthase activity (GO:0046820);;	K13950|0|nnu:104609050|K13950 para-aminobenzoate synthetase [EC:2.6.1.85] | (RefSeq) aminodeoxychorismate synthase, chloroplastic	Translation, ribosomal structure and biogenesis	Glutamine amidotransferase class-I;; Peptidase C26	Aminodeoxychorismate synthase, chloroplastic OS=Solanum lycopersicum OX=4081 GN=ADCS PE=2 SV=1	Amino acid transport and metabolism	aminodeoxychorismate synthase, chloroplastic [Helianthus annuus]
c83188.graph_c0	276.33	10.04	55.67	2.44	45.67	1.91	3.8074e-49	-2.35823	down	2.3509e-63	-2.49828	down	0.983046	0.0325372	normal	--	Cellular Component: membrane (GO:0016020);;	K16280|0|sind:105156656|K16280 E3 ubiquitin-protein ligase RGLG [EC:2.3.2.27] | (RefSeq) E3 ubiquitin-protein ligase RGLG1	Signal transduction mechanisms	Copine	E3 ubiquitin-protein ligase RGLG1 OS=Arabidopsis thaliana OX=3702 GN=RGLG1 PE=1 SV=1	Function unknown	E3 ubiquitin-protein ligase RGLG2-like [Lactuca sativa]
c83260.graph_c0	401.33	15.05	173.33	11.16	141.67	8.97	3.57265e-31	-1.38702	down	1.38794e-45	-1.50195	down	0.873978	0.06713	normal	Carbohydrate transport and metabolism	Molecular Function: sucrose alpha-glucosidase activity (GO:0004575);; Cellular Component: extracellular region (GO:0005576);; Cellular Component: cell wall (GO:0005618);; Biological Process: carbohydrate metabolic process (GO:0005975);; Molecular Function: carbohydrate binding (GO:0030246);;	K01193|0|egr:104447604|K01193 beta-fructofuranosidase [EC:3.2.1.26] | (RefSeq) beta-fructofuranosidase, insoluble isoenzyme 3	Carbohydrate transport and metabolism	Glycosyl hydrolases family 32 C terminal	Beta-fructofuranosidase, insoluble isoenzyme 1 OS=Daucus carota OX=4039 GN=INV1 PE=1 SV=1	Carbohydrate transport and metabolism	beta-fructofuranosidase, insoluble isoenzyme 1-like isoform X1 [Lactuca sativa]
c83286.graph_c0	123.67	4.76	45.67	2.02	47	1.84	3.15979e-09	-1.20059	down	5.02823e-17	-1.61052	down	0.842476	0.215513	normal	Signal transduction mechanisms	Molecular Function: signal transducer, downstream of receptor, with serine/threonine kinase activity (GO:0004702);; Molecular Function: ATP binding (GO:0005524);; Cellular Component: cytoplasm (GO:0005737);; Biological Process: protein phosphorylation (GO:0006468);;	--	Signal transduction mechanisms	Protein kinase domain;; Protein tyrosine kinase	Mitogen-activated protein kinase kinase kinase 17 OS=Arabidopsis thaliana OX=3702 GN=MAPKKK17 PE=1 SV=1	Signal transduction mechanisms	Protein kinase, ATP binding site-containing protein [Cynara cardunculus var. scolymus]
c83478.graph_c4	161.33	13.28	77.33	9.56	59	7	3.30762e-11	-1.25176	down	1.80676e-14	-1.29913	down	0.992047	-0.00559531	normal	Signal transduction mechanisms	Molecular Function: kinase activity (GO:0016301);;	K04733|6.37299e-63|mdm:103429368|K04733 interleukin-1 receptor-associated kinase 4 [EC:2.7.11.1] | (RefSeq) putative receptor-like protein kinase At4g00960	--	Protein tyrosine kinase;; Protein kinase domain	Putative cysteine-rich receptor-like protein kinase 20 OS=Arabidopsis thaliana OX=3702 GN=CRK20 PE=2 SV=2	Signal transduction mechanisms	receptor like protein kinase S.2-like [Helianthus annuus]
c83622.graph_c0	122.67	2.62	42	1.02	27.33	0.58	6.69916e-18	-1.84066	down	9.14169e-18	-1.71036	down	0.842476	-0.12307	normal	--	Molecular Function: magnesium ion binding (GO:0000287);; Biological Process: metabolic process (GO:0008152);; Molecular Function: terpene synthase activity (GO:0010333);;	K17982|0|vvi:100264943|K17982 geranyllinalool synthase [EC:4.2.3.144] | (RefSeq) (E,E)-geranyllinalool synthase-like	--	Terpene synthase family, metal binding domain;; Terpene synthase, N-terminal domain	(E,E)-geranyllinalool synthase OS=Arabidopsis thaliana OX=3702 GN=GES PE=1 SV=1	Function unknown	geranyllinalool synthase [Grindelia hirsutula]
c83629.graph_c0	268	8.85	146.67	5.48	117.67	3.89	1.05005e-16	-1.08227	down	3.94687e-21	-1.16378	down	0.945147	0.0446342	normal	Signal transduction mechanisms	Molecular Function: protein serine/threonine kinase activity (GO:0004674);; Molecular Function: ATP binding (GO:0005524);; Biological Process: protein phosphorylation (GO:0006468);; Biological Process: signal transduction (GO:0007165);; Biological Process: multicellular organism development (GO:0007275);; Biological Process: basipetal auxin transport (GO:0010540);; Biological Process: hyperosmoti…	--	Signal transduction mechanisms	Protein kinase domain;; Protein tyrosine kinase;; NAF domain;; Kinase-like	CBL-interacting serine/threonine-protein kinase 6 OS=Arabidopsis thaliana OX=3702 GN=CIPK6 PE=1 SV=1	Signal transduction mechanisms	hypothetical protein Ccrd_009872 [Cynara cardunculus var. scolymus]
c83685.graph_c0	2387	120.33	1316.33	73.96	937	45.47	7.77037e-166	-1.28165	down	1.46339e-155	-1.1808	down	0.572274	-0.11552	normal	--	Molecular Function: ATP binding (GO:0005524);; Biological Process: phenylpropanoid metabolic process (GO:0009698);; Molecular Function: 4-coumarate-CoA ligase activity (GO:0016207);;	K01904|0|osa:4328485|K01904 4-coumarate--CoA ligase [EC:6.2.1.12] | (RefSeq) 4CL-3, 4CL3, Os4CL3, OsJ_005431; probable 4-coumarate--CoA ligase 3	Lipid transport and metabolism	AMP-binding enzyme;; AMP-binding enzyme C-terminal domain	Probable 4-coumarate--CoA ligase 3 OS=Oryza sativa subsp. japonica OX=39947 GN=4CL3 PE=2 SV=1	--	PREDICTED: probable 4-coumarate--CoA ligase 3 [Oryza sativa Japonica Group]
c83721.graph_c0	90	3.14	28.33	0.98	33.67	1.04	2.57122e-07	-1.18445	down	2.77108e-15	-1.7753	down	0.842476	0.288893	normal	Carbohydrate transport and metabolism	Biological Process: carbohydrate metabolic process (GO:0005975);; Molecular Function: beta-glucosidase activity (GO:0008422);; Cellular Component: plant-type cell wall (GO:0009505);; Biological Process: glycosyl compound metabolic process (GO:1901657);;	K01188|0|sind:105174799|K01188 beta-glucosidase [EC:3.2.1.21] | (RefSeq) putative beta-glucosidase 41	Carbohydrate transport and metabolism	Glycosyl hydrolase family 1	Putative beta-glucosidase 41 OS=Arabidopsis thaliana OX=3702 GN=BGLU41 PE=3 SV=2	Carbohydrate transport and metabolism	beta-glucosidase 25 [Helianthus annuus]
c83808.graph_c0	239	6.62	124.67	3.94	108.67	3.01	2.223e-12	-1.02534	down	1.22477e-20	-1.2204	down	0.842476	0.127095	normal	--	Cellular Component: intracellular (GO:0005622);; Molecular Function: kinase activity (GO:0016301);; Biological Process: phosphatidylinositol phosphorylation (GO:0046854);; Biological Process: phosphatidylinositol-mediated signaling (GO:0048015);;	K00888|1.14134e-156|nnu:104608021|K00888 phosphatidylinositol 4-kinase A [EC:2.7.1.67] | (RefSeq) phosphatidylinositol 4-kinase alpha 1-like	Signal transduction mechanisms	--	Phosphatidylinositol 4-kinase alpha 1 OS=Arabidopsis thaliana OX=3702 GN=PI4KA1 PE=1 SV=2	--	Armadillo-type fold [Cynara cardunculus var. scolymus]
c83858.graph_c0	73.33	2.44	5.33	0.17	2.33	0.07	1.59078e-24	-3.00132	down	2.06403e-25	-3.04534	down	0.842476	-0.0615032	normal	--	Molecular Function: glycerophosphodiester phosphodiesterase activity (GO:0008889);; Biological Process: cellular phosphate ion homeostasis (GO:0030643);; Biological Process: glycerophospholipid catabolic process (GO:0046475);;	--	General function prediction only	Glycerophosphoryl diester phosphodiesterase family	Glycerophosphodiester phosphodiesterase GDPD3 OS=Arabidopsis thaliana OX=3702 GN=GDPD3 PE=2 SV=1	Energy production and conversion	Glycerophosphoryl diester phosphodiesterase [Cynara cardunculus var. scolymus]
c83907.graph_c0	381	5.29	42.33	0.67	45	0.63	9.41891e-83	-2.83522	down	2.55422e-111	-3.3206	down	0.842476	0.258535	normal	Transcription	Molecular Function: protein serine/threonine kinase activity (GO:0004674);; Molecular Function: ATP binding (GO:0005524);; Biological Process: protein phosphorylation (GO:0006468);; Cellular Component: integral component of membrane (GO:0016021);; Molecular Function: carbohydrate binding (GO:0030246);;	--	--	Protein kinase domain;; Protein tyrosine kinase;; Leucine rich repeat;; Leucine Rich repeats (2 copies);; Leucine Rich Repeat;; Leucine Rich repeat;; Leucine rich repeat N-terminal domain	Probable LRR receptor-like serine/threonine-protein kinase At1g74360 OS=Arabidopsis thaliana OX=3702 GN=At1g74360 PE=1 SV=1	Function unknown	Concanavalin A-like lectin/glucanase, subgroup [Cynara cardunculus var. scolymus]
c83914.graph_c0	78.67	1.91	33.67	0.92	32.33	0.77	3.95495e-05	-1.05032	down	4.31382e-09	-1.37721	down	0.842476	0.133321	normal	--	Molecular Function: binding (GO:0005488);; Biological Process: cellular process (GO:0009987);; Molecular Function: kinase activity (GO:0016301);;	--	--	D-mannose binding lectin;; S-locus glycoprotein domain;; PAN-like domain	G-type lectin S-receptor-like serine/threonine-protein kinase At4g27290 OS=Arabidopsis thaliana OX=3702 GN=At4g27290 PE=3 SV=4	Signal transduction mechanisms	putative S-locus glycoprotein domain-containing protein [Helianthus annuus]
c83934.graph_c0	97.33	1.94	20	0.36	13	0.25	8.59462e-21	-2.30677	down	9.66548e-22	-2.26243	down	0.87373	-0.0761219	normal	Transcription	Cellular Component: integral component of membrane (GO:0016021);;	--	General function prediction only	Leucine rich repeat;; Leucine Rich repeats (2 copies);; Leucine Rich Repeat;; Leucine rich repeat N-terminal domain	Receptor-like protein EIX2 OS=Solanum lycopersicum OX=4081 GN=EIX2 PE=1 SV=2	Function unknown	LRR receptor-like serine/threonine-protein kinase GSO1 [Helianthus annuus]
c83974.graph_c0	2034.33	36.22	342.33	6.74	360	6.04	0	-2.41559	down	2.13638e-113	-2.80535	down	0.00166073	0.39606	normal	Transcription	Molecular Function: protein serine/threonine kinase activity (GO:0004674);; Molecular Function: ATP binding (GO:0005524);; Biological Process: protein phosphorylation (GO:0006468);; Cellular Component: integral component of membrane (GO:0016021);;	--	--	Protein kinase domain;; Protein tyrosine kinase;; Leucine rich repeat;; Leucine Rich repeats (2 copies);; Leucine Rich Repeat;; Leucine rich repeat N-terminal domain	Receptor-like protein kinase HSL1 OS=Arabidopsis thaliana OX=3702 GN=HSL1 PE=2 SV=1	Function unknown	receptor-like protein kinase 5 [Helianthus annuus]
c84066.graph_c0	3173	148.74	1372.33	76.34	1153.33	55.64	2.20452e-213	-1.39379	down	1.62447e-267	-1.53082	down	0.438488	0.116638	normal	Coenzyme transport and metabolism	Molecular Function: methionine adenosyltransferase activity (GO:0004478);; Molecular Function: ATP binding (GO:0005524);; Cellular Component: cytoplasm (GO:0005737);; Biological Process: S-adenosylmethionine biosynthetic process (GO:0006556);; Biological Process: one-carbon metabolic process (GO:0006730);; Molecular Function: metal ion binding (GO:0046872);;	K00789|0|sot:102578902|K00789 S-adenosylmethionine synthetase [EC:2.5.1.6] | (RefSeq) METK2; S-adenosylmethionine synthase 2	Coenzyme transport and metabolism	S-adenosylmethionine synthetase, C-terminal domain;; S-adenosylmethionine synthetase, central domain;; S-adenosylmethionine synthetase, N-terminal domain	S-adenosylmethionine synthase 2 OS=Solanum tuberosum OX=4113 GN=METK2 PE=2 SV=1	Coenzyme transport and metabolism	putative S-adenosyl-L-methionine synthetase, partial [Taraxacum brevicorniculatum]
c84103.graph_c0	115.67	4.6	16.67	0.79	12.67	0.49	3.58493e-27	-2.57632	down	6.31869e-32	-2.7131	down	0.984593	-0.0200236	normal	Replication, recombination and repair	--	--	--	Exonuclease	Protein NEN4 OS=Arabidopsis thaliana OX=3702 GN=NEN4 PE=2 SV=1	Function unknown	protein NEN4 [Lactuca sativa]
c84164.graph_c0	146.67	3.24	38.67	1.02	41	0.91	3.65335e-17	-1.6076	down	1.21168e-24	-2.02911	down	0.842476	0.200687	normal	Signal transduction mechanisms	Molecular Function: protein serine/threonine kinase activity (GO:0004674);; Molecular Function: ATP binding (GO:0005524);; Biological Process: protein phosphorylation (GO:0006468);;	--	General function prediction only	Protein kinase domain;; Protein tyrosine kinase;; Kinase-like	Serine/threonine-protein kinase Nek2 OS=Arabidopsis thaliana OX=3702 GN=NEK2 PE=2 SV=1	Signal transduction mechanisms	serine/threonine-protein kinase Nek2-like isoform X1 [Helianthus annuus]
c84228.graph_c0	83.33	1.93	26.33	0.7	25	0.58	5.28087e-09	-1.41805	down	6.46742e-14	-1.747	down	0.842476	0.118234	normal	Cell cycle control, cell division, chromosome partitioning	Molecular Function: ubiquitin-protein transferase activity (GO:0004842);; Cellular Component: nucleus (GO:0005634);; Cellular Component: cytoplasm (GO:0005737);; Biological Process: protein ubiquitination (GO:0016567);;	--	Function unknown	U-box domain;; Armadillo/beta-catenin-like repeat	U-box domain-containing protein 19 OS=Arabidopsis thaliana OX=3702 GN=PUB19 PE=2 SV=1	Function unknown	U-box domain-containing protein 19-like [Lactuca sativa]
c84266.graph_c0	30	5.72	9.33	2	7.33	1.34	0.00106795	-1.202	down	0.000126619	-1.39974	down	0.99607	0.00237086	normal	--	Molecular Function: ionotropic glutamate receptor activity (GO:0004970);; Biological Process: ion transport (GO:0006811);; Cellular Component: integral component of membrane (GO:0016021);; Biological Process: ionotropic glutamate receptor signaling pathway (GO:0035235);;	--	--	--	--	--	Extracellular ligand-binding receptor [Cynara cardunculus var. scolymus]
c84266.graph_c1	343.67	8.6	82.33	2.27	78.33	1.93	3.34126e-51	-1.97673	down	4.04676e-25	-2.17312	down	0.842476	0.21102	normal	--	Molecular Function: ionotropic glutamate receptor activity (GO:0004970);; Biological Process: ion transport (GO:0006811);; Cellular Component: integral component of membrane (GO:0016021);; Biological Process: ionotropic glutamate receptor signaling pathway (GO:0035235);;	--	--	Ligand-gated ion channel	Glutamate receptor 2.5 OS=Arabidopsis thaliana OX=3702 GN=GLR2.5 PE=2 SV=2	Function unknown	glutamate receptor 2.8-like [Lactuca sativa]
c84301.graph_c0	406.33	23	227	15.28	182.33	10.75	3.15793e-19	-1.04392	down	2.54114e-27	-1.13241	down	0.921019	0.0520303	normal	--	Molecular Function: binding (GO:0005488);;	--	Signal transduction mechanisms	Protein tyrosine kinase;; Protein kinase domain	Serine/threonine-protein kinase PCRK2 OS=Arabidopsis thaliana OX=3702 GN=PCRK2 PE=1 SV=1	Signal transduction mechanisms	probable serine/threonine-protein kinase PBL3 [Helianthus annuus]
c84360.graph_c0	267.67	13.7	105.67	7.55	115	6.2	2.08783e-16	-1.10798	down	1.27285e-29	-1.58018	down	0.330462	0.337658	normal	--	--	--	--	--	--	--	transcriptional regulator ATRX-like [Helianthus annuus]
c84366.graph_c1	48.67	4.85	8.33	1.03	6	0.66	2.13264e-09	-1.88391	down	4.10565e-11	-2.08699	down	0.984593	-0.0100354	normal	Cell wall/membrane/envelope biogenesis	Cellular Component: membrane (GO:0016020);;	--	--	Lytic transglycolase	EG45-like domain containing protein OS=Citrus jambhiri OX=64884 GN=CjBAp12 PE=1 SV=1	Function unknown	Barwin-like endoglucanase [Cynara cardunculus var. scolymus]
c84402.graph_c0	68.67	1.08	32	0.58	28.33	0.45	8.79612e-05	-1.02819	down	4.10416e-07	-1.25548	down	0.857354	0.0899424	normal	Signal transduction mechanisms	Molecular Function: binding (GO:0005488);; Molecular Function: kinase activity (GO:0016301);;	K04733|7.09411e-94|jcu:105644180|K04733 interleukin-1 receptor-associated kinase 4 [EC:2.7.11.1] | (RefSeq) receptor-like protein kinase FERONIA	Signal transduction mechanisms	Protein kinase domain;; Protein tyrosine kinase;; Leucine rich repeat;; Leucine Rich repeats (2 copies);; NB-ARC domain	Receptor-like protein kinase ANXUR1 OS=Arabidopsis thaliana OX=3702 GN=ANX1 PE=2 SV=1	Signal transduction mechanisms	uncharacterized protein LOC111883957 [Lactuca sativa]
c84443.graph_c0	510.33	21.68	92.67	8.01	87	5.58	2.41496e-88	-2.39619	down	2.06712e-39	-2.54549	down	0.842476	0.185172	normal	General function prediction only	Cellular Component: integral component of membrane (GO:0016021);; Molecular Function: hydrolase activity (GO:0016787);;	--	General function prediction only	Serine aminopeptidase, S33;; alpha/beta hydrolase fold	Embryogenesis-associated protein EMB8 OS=Picea glauca OX=3330 GN=EMB8 PE=2 SV=1	Function unknown	embryogenesis-associated protein EMB8-like [Helianthus annuus]
c84518.graph_c1	3856	94.68	17092.3	385.63	23089	444.45	4.13974e-26	2.31369	up	7.57088e-12	1.62631	up	2.09186e-21	0.759842	normal	--	Cellular Component: mitochondrion (GO:0005739);; Cellular Component: integral component of membrane (GO:0016021);;	--	--	--	Uncharacterized protein ORF91 OS=Phalaenopsis aphrodite subsp. formosana OX=308872 PE=4 SV=1	Function unknown	hypothetical protein (mitochondrion) [Vicia faba]
c84609.graph_c0	672.67	12.85	200.67	4.27	233	4.35	4.21526e-62	-1.43711	down	1.03763e-117	-2.03453	down	7.33509e-05	0.509371	normal	--	--	--	--	Domain of unknown function (DUF569);; Fascin domain;; Ricin-type beta-trefoil lectin domain-like	--	Function unknown	uncharacterized protein LOC110921006 [Helianthus annuus]
c84646.graph_c0	123.67	2.91	65	1.31	40.33	0.79	5.96661e-12	-1.39246	down	2.5518e-10	-1.16378	down	0.842476	-0.193722	normal	Mobilome: prophages, transposons	Molecular Function: DNA binding (GO:0003677);; Biological Process: DNA recombination (GO:0006310);; Molecular Function: zinc ion binding (GO:0008270);; Biological Process: DNA integration (GO:0015074);;	--	General function prediction only	Zinc knuckle	Retrovirus-related Pol polyprotein from transposon TNT 1-94 OS=Nicotiana tabacum OX=4097 PE=2 SV=1	Replication, recombination and repair	gag-pol fusion protein [Rhizophagus irregularis DAOM 197198w]
c84650.graph_c0	375.67	12.13	98	3.65	70	2.3	7.74625e-58	-2.22596	down	2.48484e-62	-2.16717	down	0.868794	-0.0801733	normal	--	Biological Process: protein homooligomerization (GO:0051260);;	--	General function prediction only	BTB/POZ domain	BTB/POZ domain-containing protein At5g41330 OS=Arabidopsis thaliana OX=3702 GN=At5g41330 PE=2 SV=1	Function unknown	BTB/POZ domain-containing protein At5g41330-like [Lactuca sativa]
c84668.graph_c0	138.33	2.09	42	0.72	31.67	0.48	9.10519e-20	-1.83082	down	3.28787e-23	-1.8863	down	0.984593	-0.0116137	normal	--	Biological Process: metabolic process (GO:0008152);; Molecular Function: transferase activity, transferring hexosyl groups (GO:0016758);;	K13496|6.31014e-180|sly:101261181|K13496 UDP-glucosyl transferase 73C [EC:2.4.1.-] | (RefSeq) UDP-glycosyltransferase 73C3-like	--	UDP-glucoronosyl and UDP-glucosyl transferase	UDP-glycosyltransferase 73E1 OS=Stevia rebaudiana OX=55670 GN=UGT73E1 PE=2 SV=1	Function unknown	UDP-glycosyltransferase 73E1-like [Lactuca sativa]
c84684.graph_c0	1280.67	47.9	614.67	25.2	535	19.45	8.18333e-78	-1.18962	down	1.04872e-110	-1.37579	down	0.523727	0.158837	normal	--	Molecular Function: monooxygenase activity (GO:0004497);; Biological Process: secondary metabolite biosynthetic process (GO:0044550);; Biological Process: oxidation-reduction process (GO:0055114);; Molecular Function: FAD binding (GO:0071949);;	--	--	FAD binding domain;; Lycopene cyclase protein;; NAD(P)-binding Rossmann-like domain;; FAD binding domain;; Squalene epoxidase	Monooxygenase 2 OS=Arabidopsis thaliana OX=3702 GN=MO2 PE=2 SV=1	--	monooxygenase 2-like [Lactuca sativa]
c84719.graph_c0	2711	55.14	647.67	14.92	528.33	10.72	0	-2.28337	down	0	-2.38101	down	0.842476	0.0736119	normal	Transcription	--	K14515|0|sind:105162122|K14515 EIN3-binding F-box protein | (RefSeq) EIN3-binding F-box protein 1-like	General function prediction only	Leucine Rich repeat;; Leucine Rich repeats (2 copies);; F-box domain	EIN3-binding F-box protein 2 OS=Arabidopsis thaliana OX=3702 GN=EBF2 PE=1 SV=1	Function unknown	EIN3-binding F-box protein 2-like isoform X1 [Helianthus annuus]
c84743.graph_c0	963	15.34	273.67	4.87	236	3.73	3.6882e-129	-1.93626	down	4.4559e-167	-2.11488	down	0.842476	0.137647	normal	Transcription	Biological Process: MAPK cascade (GO:0000165);; Molecular Function: protein serine/threonine kinase activity (GO:0004674);; Molecular Function: ATP binding (GO:0005524);; Cellular Component: integral component of membrane (GO:0016021);; Molecular Function: oxidoreductase activity (GO:0016491);;	--	--	Protein kinase domain;; Protein tyrosine kinase;; Leucine rich repeat;; Leucine Rich repeats (2 copies);; Leucine rich repeat N-terminal domain;; Leucine Rich Repeat	Receptor-like protein kinase HSL1 OS=Arabidopsis thaliana OX=3702 GN=HSL1 PE=2 SV=1	Function unknown	receptor-like protein kinase HSL1 [Helianthus annuus]
c84761.graph_c1	4374.33	170.17	1645	74.03	1693.67	65.33	2.74703e-233	-1.30794	down	0	-1.7346	down	6.13937e-14	0.400431	normal	Amino acid transport and metabolism	Cellular Component: cytoplasm (GO:0005737);; Biological Process: L-phenylalanine catabolic process (GO:0006559);; Biological Process: cinnamic acid biosynthetic process (GO:0009800);; Molecular Function: phenylalanine ammonia-lyase activity (GO:0045548);;	K10775|0|nnu:104601277|K10775 phenylalanine ammonia-lyase [EC:4.3.1.24] | (RefSeq) phenylalanine ammonia-lyase	Secondary metabolites biosynthesis, transport and catabolism	Aromatic amino acid lyase	Phenylalanine ammonia-lyase OS=Helianthus annuus OX=4232 GN=PAL PE=2 SV=2	Amino acid transport and metabolism	Phe ammonia-lyase [Cichorium intybus]
c84761.graph_c3	1132.67	51.75	423.33	22.1	475.67	21.74	1.40771e-74	-1.18075	down	3.50907e-152	-1.72886	down	1.17697e-08	0.497512	normal	Amino acid transport and metabolism	Cellular Component: cytoplasm (GO:0005737);; Biological Process: L-phenylalanine catabolic process (GO:0006559);; Biological Process: cinnamic acid biosynthetic process (GO:0009800);; Molecular Function: phenylalanine ammonia-lyase activity (GO:0045548);;	K10775|0|vvi:100241377|K10775 phenylalanine ammonia-lyase [EC:4.3.1.24] | (RefSeq) PAL2; phenylalanine ammonia-lyase	Secondary metabolites biosynthesis, transport and catabolism	Aromatic amino acid lyase	Phenylalanine ammonia-lyase OS=Helianthus annuus OX=4232 GN=PAL PE=2 SV=2	Amino acid transport and metabolism	phenylalanine ammonia-lyase-like [Lactuca sativa]
c84767.graph_c0	1048.33	28.09	284.67	8.1	264	6.93	1.31015e-133	-1.89765	down	2.39971e-189	-2.17745	down	0.387173	0.229971	normal	--	--	K14638|1.54664e-45|vvi:104880164|K14638 solute carrier family 15 (peptide/histidine transporter), member 3/4 | (RefSeq) protein NRT1/ PTR FAMILY 5.7	Amino acid transport and metabolism	POT family	Protein NRT1/ PTR FAMILY 5.7 OS=Arabidopsis thaliana OX=3702 GN=NPF5.7 PE=2 SV=2	Amino acid transport and metabolism	protein NRT1/ PTR FAMILY 5.14-like [Lactuca sativa]
c84816.graph_c0	95.33	6.98	40.33	4.35	40.33	2.97	2.61465e-05	-1.00925	down	5.16534e-10	-1.39677	down	0.842476	0.204031	normal	--	--	--	--	NB-ARC domain	TMV resistance protein N OS=Nicotiana glutinosa OX=35889 GN=N PE=1 SV=1	Function unknown	putative toll/interleukin-1 receptor (TIR) domain-containing protein [Helianthus annuus]
c84939.graph_c0	350	10.79	186.67	6.52	104	3.18	2.75411e-38	-1.61749	down	9.55189e-25	-1.18864	down	0.0823802	-0.380067	normal	Carbohydrate transport and metabolism	Biological Process: metabolic process (GO:0008152);; Molecular Function: transferase activity, transferring hexosyl groups (GO:0016758);;	--	--	UDP-glucoronosyl and UDP-glucosyl transferase	UDP-glycosyltransferase 76G1 OS=Stevia rebaudiana OX=55670 GN=UGT76G1 PE=1 SV=1	Function unknown	putative UDP-glucuronosyl/UDP-glucosyltransferase [Helianthus annuus]
c84953.graph_c2	11	1	0.67	0.07	0.33	0.04	0.00553717	-1.01884	down	0.0011121	-1.31771	down	0.984593	-0.00316675	normal	--	--	K04733|1.8443e-69|sly:101266621|K04733 interleukin-1 receptor-associated kinase 4 [EC:2.7.11.1] | (RefSeq) G-type lectin S-receptor-like serine/threonine-protein kinase At4g27290	--	Protein tyrosine kinase;; Protein kinase domain	G-type lectin S-receptor-like serine/threonine-protein kinase B120 OS=Arabidopsis thaliana OX=3702 GN=B120 PE=2 SV=1	--	G-type lectin S-receptor-like serine/threonine-protein kinase At4g27290 isoform X1 [Lactuca sativa]
c84972.graph_c0	114.67	2.14	38.33	0.81	46.67	0.87	1.56595e-07	-1.10316	down	4.32242e-16	-1.71965	down	0.579825	0.332976	normal	--	Molecular Function: nucleotide binding (GO:0000166);; Molecular Function: protein kinase activity (GO:0004672);; Cellular Component: membrane (GO:0016020);;	--	Signal transduction mechanisms	Protein kinase domain;; Protein tyrosine kinase;; Regulator of chromosome condensation (RCC1) repeat	Putative serine/threonine-protein kinase-like protein CCR3 OS=Arabidopsis thaliana OX=3702 GN=CCR3 PE=2 SV=1	Signal transduction mechanisms	putative serine/threonine-protein kinase-like protein CCR3 [Lactuca sativa]
c85041.graph_c0	2253	53.09	796.67	20.42	750	17.94	1.31201e-195	-1.51537	down	5.67307e-261	-1.81689	down	0.00126247	0.273349	normal	Energy production and conversion	Molecular Function: dihydrokaempferol 4-reductase activity (GO:0045552);; Molecular Function: coenzyme binding (GO:0050662);; Biological Process: oxidation-reduction process (GO:0055114);;	K09753|6.53305e-84|cic:CICLE_v10026007mg|K09753 cinnamoyl-CoA reductase [EC:1.2.1.44] | (RefSeq) hypothetical protein	Defense mechanisms	NADH:flavin oxidoreductase / NADH oxidase family	Cinnamoyl-CoA reductase 1 OS=Arabidopsis thaliana OX=3702 GN=CCR1 PE=1 SV=1	Cell wall/membrane/envelope biogenesis	cinnamoyl-CoA reductase 1-like [Lactuca sativa]
c85114.graph_c1	139.67	1.45	46.67	0.55	51	0.52	2.69464e-11	-1.28215	down	4.62649e-21	-1.7652	down	0.842476	0.273345	normal	Translation, ribosomal structure and biogenesis	Biological Process: ribosomal large subunit assembly (GO:0000027);; Molecular Function: ATP binding (GO:0005524);; Cellular Component: nucleus (GO:0005634);; Molecular Function: ATPase activity (GO:0016887);;	K14572|0|vvi:100244657|K14572 midasin | (RefSeq) midasin	General function prediction only	AAA domain (dynein-related subfamily);; ATPase family associated with various cellular activities (AAA)	Midasin OS=Arabidopsis thaliana OX=3702 GN=MDN1 PE=1 SV=1	Function unknown	midasin [Lactuca sativa]
c85130.graph_c0	64.33	1.65	33.67	0.91	12	0.26	1.81622e-09	-1.7406	down	0.000178823	-1.07297	down	0.267268	-0.377189	normal	--	Molecular Function: DNA binding (GO:0003677);; Molecular Function: transcription factor activity, sequence-specific DNA binding (GO:0003700);; Cellular Component: nucleus (GO:0005634);; Biological Process: regulation of transcription, DNA-templated (GO:0006355);;	--	--	AP2 domain	Ethylene-responsive transcription factor ERF113 OS=Arabidopsis thaliana OX=3702 GN=ERF113 PE=2 SV=1	Transcription	hypothetical protein LSAT_5X10080 [Lactuca sativa]
c85141.graph_c0	658	16.45	245.33	6.9	305	7.26	4.02025e-14	-1.00553	down	3.88205e-92	-1.72165	down	9.85582e-07	0.591406	normal	General function prediction only	Biological Process: defense response (GO:0006952);; Molecular Function: ADP binding (GO:0043531);;	--	--	NB-ARC domain;; Arabidopsis broad-spectrum mildew resistance protein RPW8;; AAA domain;; Leucine Rich repeats (2 copies)	Probable disease resistance protein At5g66900 OS=Arabidopsis thaliana OX=3702 GN=At5g66900 PE=3 SV=1	Function unknown	Disease resistance protein [Cynara cardunculus var. scolymus]
c85147.graph_c0	1684.67	72.76	990.67	46.09	794.33	32.71	1.49765e-75	-1.01876	down	1.70065e-88	-1.08506	down	0.842476	0.0468791	normal	--	Molecular Function: transcription corepressor activity (GO:0003714);; Biological Process: transcription, DNA-templated (GO:0006351);; Biological Process: negative regulation of nucleic acid-templated transcription (GO:1903507);;	--	--	Protein SCAI	5-methyltetrahydropteroyltriglutamate--homocysteine methyltransferase 1 OS=Arabidopsis thaliana OX=3702 GN=MS1 PE=1 SV=1	Function unknown	Protein of unknown function DUF3550/UPF0682 [Cynara cardunculus var. scolymus]
c85189.graph_c0	944	34.57	429.67	15.69	336.33	10.58	1.1586e-79	-1.40743	down	5.4448e-96	-1.44629	down	0.984593	0.0159067	normal	Defense mechanisms	Biological Process: drug transmembrane transport (GO:0006855);; Molecular Function: drug transmembrane transporter activity (GO:0015238);; Molecular Function: antiporter activity (GO:0015297);; Cellular Component: integral component of membrane (GO:0016021);;	K03327|1.00771e-102|sind:105160341|K03327 multidrug resistance protein, MATE family | (RefSeq) MATE efflux family protein 5-like	General function prediction only	MatE	Protein DETOXIFICATION 14 OS=Arabidopsis thaliana OX=3702 GN=DTX14 PE=1 SV=1	Defense mechanisms	protein DETOXIFICATION 12-like [Helianthus annuus]
c85293.graph_c0	305.33	8.45	173	5.19	139	3.47	7.6233e-17	-1.03596	down	6.12246e-22	-1.11569	down	0.942137	0.044347	normal	--	--	--	--	--	--	--	--
c85307.graph_c1	808	8.55	401	7.96	371	7.38	3.70746e-44	-1.04631	down	1.47357e-25	-1.28406	down	0.381156	0.22319	normal	Coenzyme transport and metabolism	Molecular Function: ubiquitin-protein transferase activity (GO:0004842);; Biological Process: protein ubiquitination (GO:0016567);; Molecular Function: ligase activity (GO:0016874);;	K10592|0|vvi:100255704|K10592 E3 ubiquitin-protein ligase HUWE1 [EC:2.3.2.26] | (RefSeq) E3 ubiquitin-protein ligase UPL2	--	Domain of Unknown Function (DUF913);; Domain of Unknown Function (DUF908);; Ferrochelatase;; UBA/TS-N domain	E3 ubiquitin-protein ligase UPL2 OS=Arabidopsis thaliana OX=3702 GN=UPL2 PE=1 SV=3	Posttranslational modification, protein turnover, chaperones	Armadillo-type fold [Cynara cardunculus var. scolymus]
c85364.graph_c0	1032.67	30.81	160	11.77	143.67	10.06	4.10402e-198	-2.71814	down	6.2737e-262	-2.96475	down	0.842476	0.177284	normal	--	Cellular Component: membrane (GO:0016020);;	--	--	EF hand	Sodium/calcium exchanger NCL2 OS=Oryza sativa subsp. japonica OX=39947 GN=NCL2 PE=2 SV=2	Inorganic ion transport and metabolism	sodium/calcium exchanger NCL2-like isoform X2 [Helianthus annuus]
c85416.graph_c1	230	7.27	99.67	3.42	72.33	2.26	7.08968e-22	-1.51728	down	1.48003e-06	-1.34197	down	0.972698	-0.0369609	normal	--	Biological Process: defense response (GO:0006952);;	--	--	Hs1pro-1 protein C-terminus;; Hs1pro-1 N-terminus	Nematode resistance protein-like HSPRO2 OS=Arabidopsis thaliana OX=3702 GN=HSPRO2 PE=1 SV=1	Function unknown	nematode resistance protein-like HSPRO2 [Lactuca sativa]
c85425.graph_c0	230.67	10.26	88	4.62	75.33	3.86	8.56998e-23	-1.46936	down	2.72538e-31	-1.64559	down	0.842476	0.100109	normal	Cell wall/membrane/envelope biogenesis	--	K04733|7.27582e-51|sind:105157491|K04733 interleukin-1 receptor-associated kinase 4 [EC:2.7.11.1] | (RefSeq) receptor-like protein kinase FERONIA	Signal transduction mechanisms	Protein tyrosine kinase;; Protein kinase domain	Receptor-like protein kinase ANXUR1 OS=Arabidopsis thaliana OX=3702 GN=ANX1 PE=2 SV=1	Signal transduction mechanisms	probable receptor-like protein kinase At2g23200 isoform X1 [Helianthus annuus]
c85491.graph_c0	206.67	10.16	34	1.91	31.67	1.61	1.65314e-38	-2.3754	down	2.93971e-51	-2.70926	down	0.842476	0.14146	normal	--	Cellular Component: exocyst (GO:0000145);; Biological Process: exocytosis (GO:0006887);;	K07195|1.19764e-116|sind:105161433|K07195 exocyst complex component 7 | (RefSeq) exocyst complex component EXO70A1-like	Intracellular trafficking, secretion, and vesicular transport	Exo70 exocyst complex subunit	Exocyst complex component EXO70H1 OS=Arabidopsis thaliana OX=3702 GN=EXO70H1 PE=1 SV=1	Function unknown	Cullin repeat-like-containing domain-containing protein [Cynara cardunculus var. scolymus]
c85491.graph_c2	81	5.4	14.67	1.18	8.33	0.59	3.11644e-19	-2.41243	down	2.43772e-18	-2.29363	down	0.842476	-0.0929496	normal	--	Cellular Component: exocyst (GO:0000145);; Biological Process: exocytosis (GO:0006887);;	K07195|5.97992e-97|sind:105161433|K07195 exocyst complex component 7 | (RefSeq) exocyst complex component EXO70A1-like	Intracellular trafficking, secretion, and vesicular transport	Exo70 exocyst complex subunit	Exocyst complex component EXO70H1 OS=Arabidopsis thaliana OX=3702 GN=EXO70H1 PE=1 SV=1	Function unknown	exocyst complex component EXO70H1-like [Lactuca sativa]
c85516.graph_c0	867	30.1	70.67	2.98	56	1.8	2.89256e-207	-3.72584	down	2.34141e-251	-3.82411	down	0.984593	0.0197667	normal	Mobilome: prophages, transposons	Molecular Function: nucleic acid binding (GO:0003676);; Molecular Function: ammonium transmembrane transporter activity (GO:0008519);; Biological Process: DNA integration (GO:0015074);; Cellular Component: integral component of membrane (GO:0016021);; Biological Process: ammonium transmembrane transport (GO:0072488);;	--	General function prediction only	gag-polypeptide of LTR copia-type;; Integrase core domain;; GAG-pre-integrase domain	Retrovirus-related Pol polyprotein from transposon TNT 1-94 OS=Nicotiana tabacum OX=4097 PE=2 SV=1	Function unknown	hypothetical protein TSUD_217860 [Trifolium subterraneum]
c85539.graph_c0	12769.7	626.36	34400	2041.53	26331.3	1360.54	0	1.09991	up	0	1.09722	up	0.870217	-0.0132412	normal	--	--	--	--	Thaumatin family	Thaumatin-like protein 1a OS=Malus domestica OX=3750 GN=TL1 PE=1 SV=1	Function unknown	thaumatin-like protein 1b [Helianthus annuus]
c85591.graph_c0	333.67	9.29	157.33	5.44	110.33	2.99	8.99646e-31	-1.47572	down	3.70768e-32	-1.36659	down	0.842476	-0.121092	normal	--	Molecular Function: nucleic acid binding (GO:0003676);; Molecular Function: nuclease activity (GO:0004518);; Molecular Function: peptidase activity (GO:0008233);; Molecular Function: zinc ion binding (GO:0008270);; Biological Process: DNA integration (GO:0015074);; Molecular Function: nucleotidyltransferase activity (GO:0016779);;	--	General function prediction only	Reverse transcriptase (RNA-dependent DNA polymerase)	Retrovirus-related Pol polyprotein from transposon TNT 1-94 OS=Nicotiana tabacum OX=4097 PE=2 SV=1	Function unknown	polyprotein [Citrus sinensis]
c85612.graph_c0	1517.67	27.47	572.33	11.33	567	10.1	8.90072e-100	-1.35231	down	1.18705e-185	-1.72508	down	0.000688173	0.332454	normal	Transcription	Molecular Function: protein serine/threonine kinase activity (GO:0004674);; Molecular Function: ATP binding (GO:0005524);; Biological Process: protein phosphorylation (GO:0006468);; Molecular Function: peptidase activity (GO:0008233);; Cellular Component: integral component of membrane (GO:0016021);;	--	--	Protein kinase domain;; Protein tyrosine kinase;; Leucine rich repeat;; Leucine Rich repeats (2 copies);; Leucine Rich Repeat;; Leucine rich repeat N-terminal domain	Receptor-like protein kinase HAIKU2 OS=Arabidopsis thaliana OX=3702 GN=IKU2 PE=1 SV=1	Function unknown	receptor-like protein kinase HAIKU2 [Lactuca sativa]
c85635.graph_c0	610	10.03	272.67	5.51	238.67	3.98	2.64449e-41	-1.25341	down	3.28668e-52	-1.44167	down	0.842476	0.148186	normal	--	Molecular Function: calcium-dependent cysteine-type endopeptidase activity (GO:0004198);; Cellular Component: intracellular (GO:0005622);; Biological Process: proteolysis (GO:0006508);; Cellular Component: integral component of membrane (GO:0016021);;	--	--	--	Calpain-type cysteine protease DEK1 OS=Arabidopsis thaliana OX=3702 GN=DEK1 PE=1 SV=1	Posttranslational modification, protein turnover, chaperones	putative concanavalin A-like lectin/glucanase domain, Peptidase C2, calpain family [Helianthus annuus]
c85663.graph_c1	134	5.97	54.67	2.71	60	2.6	2.34889e-07	-1.01715	down	4.07586e-15	-1.50956	down	0.842476	0.285275	normal	--	Molecular Function: ADP binding (GO:0043531);;	--	Signal transduction mechanisms	NB-ARC domain	Putative disease resistance RPP13-like protein 3 OS=Arabidopsis thaliana OX=3702 GN=RPP13L3 PE=3 SV=1	Function unknown	putative disease resistance RPP13-like protein 2 [Lactuca sativa]
c85777.graph_c0	2729.67	30.45	1399.33	17.8	1282.67	14.58	5.57188e-108	-1.0245	down	5.55824e-172	-1.28591	down	0.000101064	0.238812	normal	Transcription	Molecular Function: protein serine/threonine kinase activity (GO:0004674);; Molecular Function: ATP binding (GO:0005524);; Biological Process: protein phosphorylation (GO:0006468);; Cellular Component: integral component of membrane (GO:0016021);;	--	--	Protein kinase domain;; Protein tyrosine kinase;; Leucine rich repeat;; Leucine rich repeat N-terminal domain;; Leucine Rich repeats (2 copies)	Probable LRR receptor-like serine/threonine-protein kinase At1g06840 OS=Arabidopsis thaliana OX=3702 GN=At1g06840 PE=2 SV=2	Signal transduction mechanisms	probable LRR receptor-like serine/threonine-protein kinase At1g06840 isoform X1 [Helianthus annuus]
c85803.graph_c0	848.33	13.65	106.33	2.1	118.33	1.84	9.31722e-152	-2.70878	down	2.21511e-213	-3.24546	down	0.0976446	0.390435	normal	Transcription	Molecular Function: protein serine/threonine kinase activity (GO:0004674);; Molecular Function: ATP binding (GO:0005524);; Biological Process: protein phosphorylation (GO:0006468);; Molecular Function: peptidase activity (GO:0008233);; Cellular Component: integral component of membrane (GO:0016021);;	--	--	Protein kinase domain;; Protein tyrosine kinase;; Leucine rich repeat;; Leucine Rich repeats (2 copies);; Leucine Rich Repeat;; Leucine rich repeat N-terminal domain	Receptor-like protein kinase HAIKU2 OS=Arabidopsis thaliana OX=3702 GN=IKU2 PE=1 SV=1	Function unknown	receptor-like protein kinase HAIKU2 [Lactuca sativa]
c85977.graph_c0	28.33	2.09	9.33	1.41	6.33	0.84	0.00139081	-1.20364	down	0.000323836	-1.34167	down	0.963707	-0.027197	normal	--	--	--	--	--	--	--	--
c85978.graph_c0	317.33	7.24	135	3.49	145	3.33	1.07615e-16	-1.02798	down	3.59481e-38	-1.51413	down	0.0720417	0.379746	normal	Signal transduction mechanisms	--	--	Signal transduction mechanisms	Protein kinase domain;; Protein tyrosine kinase;; Wall-associated receptor kinase galacturonan-binding	Wall-associated receptor kinase-like 20 OS=Arabidopsis thaliana OX=3702 GN=WAKL20 PE=2 SV=1	Signal transduction mechanisms	wall-associated receptor kinase-like 20, partial [Lactuca sativa]
c85988.graph_c0	90	1.88	20.67	0.73	14.67	0.34	1.86051e-15	-2.03766	down	1.89065e-18	-2.12596	down	0.984593	-0.0235969	normal	--	Biological Process: transport (GO:0006810);; Cellular Component: membrane (GO:0016020);;	K05387|0|pmum:103331418|K05387 glutamate receptor, ionotropic, plant | (RefSeq) glutamate receptor 1.3-like	--	Receptor family ligand binding region;; Ligand-gated ion channel;; Periplasmic binding protein;; Bacterial extracellular solute-binding proteins, family 3;; Ligated ion channel L-glutamate- and glycine-binding site	Glutamate receptor 1.2 OS=Arabidopsis thaliana OX=3702 GN=GLR1.2 PE=2 SV=1	Function unknown	Extracellular ligand-binding receptor [Cynara cardunculus var. scolymus]
c86062.graph_c1	1614	43.38	800	22.55	748.67	19.14	3.63284e-84	-1.04051	down	2.1046e-139	-1.33099	down	0.000980411	0.263241	normal	--	Molecular Function: SNARE binding (GO:0000149);; Molecular Function: SNAP receptor activity (GO:0005484);; Cellular Component: plasma membrane (GO:0005886);; Biological Process: intracellular protein transport (GO:0006886);; Biological Process: exocytosis (GO:0006887);; Biological Process: vesicle fusion (GO:0006906);; Cellular Component: endomembrane system (GO:0012505);; Cellular Component: int…	K08486|6.15756e-139|spen:107015763|K08486 syntaxin 1B/2/3 | (RefSeq) syntaxin-121-like	Intracellular trafficking, secretion, and vesicular transport	Cytochrome P450	Syntaxin-121 OS=Arabidopsis thaliana OX=3702 GN=SYP121 PE=1 SV=1	Intracellular trafficking, secretion, and vesicular transport	Syntaxin/epimorphin, conserved site-containing protein [Cynara cardunculus var. scolymus]
c86094.graph_c0	919.67	17.8	259	6.03	317.67	6.47	3.69511e-84	-1.45037	down	1.19082e-167	-2.12652	down	2.10987e-08	0.596472	normal	Inorganic ion transport and metabolism	Molecular Function: calcium-transporting ATPase activity (GO:0005388);; Molecular Function: ATP binding (GO:0005524);; Cellular Component: integral component of membrane (GO:0016021);; Molecular Function: metal ion binding (GO:0046872);; Biological Process: calcium ion transmembrane transport (GO:0070588);;	K01537|0|vvi:100259561|K01537 Ca2+-transporting ATPase [EC:3.6.3.8] | (RefSeq) calcium-transporting ATPase 12, plasma membrane-type	Inorganic ion transport and metabolism	Cation transporting ATPase, C-terminus;; E1-E2 ATPase;; haloacid dehalogenase-like hydrolase;; Cation transporter/ATPase, N-terminus;; Cation transport ATPase (P-type)	Putative calcium-transporting ATPase 13, plasma membrane-type OS=Arabidopsis thaliana OX=3702 GN=ACA13 PE=3 SV=1	Inorganic ion transport and metabolism	Calcium-transporting P-type ATPase, subfamily IIB [Cynara cardunculus var. scolymus]
c86107.graph_c0	2376	62.46	299.33	9.72	272.67	8.13	0	-3.02716	down	0	-3.28722	down	0.482067	0.215039	normal	--	Molecular Function: copper ion binding (GO:0005507);; Molecular Function: oxidoreductase activity, oxidizing metal ions (GO:0016722);; Biological Process: lignin catabolic process (GO:0046274);; Cellular Component: apoplast (GO:0048046);; Molecular Function: hydroquinone:oxygen oxidoreductase activity (GO:0052716);; Biological Process: oxidation-reduction process (GO:0055114);;	K05909|0|sind:105174721|K05909 laccase [EC:1.10.3.2] | (RefSeq) laccase-7	Secondary metabolites biosynthesis, transport and catabolism	Multicopper oxidase;; Multicopper oxidase;; Multicopper oxidase	Laccase-7 OS=Arabidopsis thaliana OX=3702 GN=LAC7 PE=2 SV=1	Secondary metabolites biosynthesis, transport and catabolism	laccase-7 [Helianthus annuus]
c86111.graph_c0	1890.33	34.45	1012	22.52	811	14.4	5.87333e-101	-1.15861	down	2.32875e-124	-1.22534	down	0.842476	0.0466764	normal	--	Cellular Component: integral component of membrane (GO:0016021);; Biological Process: nitrogen compound transport (GO:0071705);;	--	--	Ureide permease;; Sugar transport protein	Ureide permease 2 OS=Arabidopsis thaliana OX=3702 GN=UPS2 PE=1 SV=2	Function unknown	ureide permease 1-like [Lactuca sativa]
c86136.graph_c0	186.67	4.83	66.33	2.17	58	1.37	3.86605e-19	-1.51732	down	5.17683e-24	-1.70291	down	0.843188	0.092313	normal	Mobilome: prophages, transposons	Molecular Function: nucleic acid binding (GO:0003676);; Molecular Function: zinc ion binding (GO:0008270);; Biological Process: DNA integration (GO:0015074);;	--	General function prediction only	gag-polypeptide of LTR copia-type;; Integrase core domain;; GAG-pre-integrase domain;; Zinc knuckle	Retrovirus-related Pol polyprotein from transposon TNT 1-94 OS=Nicotiana tabacum OX=4097 PE=2 SV=1	Function unknown	Gag-Pol [Ipomoea batatas]
c86139.graph_c1	86.33	2.89	34	1.34	37.33	1.47	3.75237e-05	-1.00181	down	1.52598e-10	-1.50233	down	0.842476	0.260973	normal	--	--	--	--	--	--	--	--
c86178.graph_c0	722.33	16.14	181.67	4.66	230.67	5.18	1.9255e-71	-1.55232	down	4.90791e-142	-2.27151	down	1.00625e-06	0.608946	normal	Cell wall/membrane/envelope biogenesis	Molecular Function: protein serine/threonine kinase activity (GO:0004674);; Molecular Function: ATP binding (GO:0005524);; Biological Process: protein phosphorylation (GO:0006468);; Molecular Function: carbohydrate binding (GO:0030246);;	--	Signal transduction mechanisms	Protein tyrosine kinase;; Protein kinase domain	Receptor like protein kinase S.2 OS=Arabidopsis thaliana OX=3702 GN=LECRKS2 PE=2 SV=2	Signal transduction mechanisms	Concanavalin A-like lectin/glucanase, subgroup [Cynara cardunculus var. scolymus]
c86195.graph_c0	69.67	3.2	38.67	1.77	28	1.26	5.64305e-05	-1.05182	down	1.87844e-05	-1.05749	down	0.984593	-0.0302531	normal	--	--	--	--	--	--	--	--
c86292.graph_c0	1057.33	17.14	563.33	8.99	440	6.15	1.02824e-65	-1.1891	down	5.28802e-76	-1.22193	down	0.984593	0.0122463	normal	--	Molecular Function: protein serine/threonine kinase activity (GO:0004674);; Molecular Function: ATP binding (GO:0005524);; Biological Process: protein phosphorylation (GO:0006468);;	K04733|9.66111e-145|aip:107608181|K04733 interleukin-1 receptor-associated kinase 4 [EC:2.7.11.1] | (RefSeq) serine/threonine-protein kinase At3g07070	Signal transduction mechanisms	Protein kinase domain;; Protein tyrosine kinase	Probable serine/threonine-protein kinase PBL26 OS=Arabidopsis thaliana OX=3702 GN=PBL26 PE=2 SV=1	Signal transduction mechanisms	probable serine/threonine-protein kinase PBL25 [Helianthus annuus]
c86488.graph_c0	37.67	1.97	13.67	0.79	7.67	0.33	4.52749e-05	-1.41175	down	0.000108785	-1.31947	down	0.842476	-0.0995046	normal	--	--	--	--	--	--	--	C2 calcium-dependent membrane targeting [Cynara cardunculus var. scolymus]
c86493.graph_c0	687.33	11.42	284	3.76	253.67	3.24	2.09714e-56	-1.35303	down	1.70776e-79	-1.57104	down	0.842476	0.172518	normal	Signal transduction mechanisms	--	K04733|2.49244e-93|sbi:SORBI_01g033865|K04733 interleukin-1 receptor-associated kinase 4 [EC:2.7.11.1] | (RefSeq) SORBIDRAFT_01g033865, Sb01g033865; hypothetical protein	Signal transduction mechanisms	AAA domain	Probable receptor-like protein kinase At2g39360 OS=Arabidopsis thaliana OX=3702 GN=At2g39360 PE=1 SV=1	Signal transduction mechanisms	uncharacterized protein LOC110942571 isoform X2 [Helianthus annuus]
c86500.graph_c1	292	13.53	101.33	5.38	135	6.31	4.49677e-16	-1.00879	down	3.75173e-43	-1.78242	down	0.000141143	0.606975	normal	Inorganic ion transport and metabolism	Molecular Function: calcium-transporting ATPase activity (GO:0005388);; Molecular Function: ATP binding (GO:0005524);; Cellular Component: integral component of membrane (GO:0016021);; Molecular Function: metal ion binding (GO:0046872);; Biological Process: calcium ion transmembrane transport (GO:0070588);;	K01537|2.10094e-158|cic:CICLE_v10006602mg|K01537 Ca2+-transporting ATPase [EC:3.6.3.8] | (RefSeq) hypothetical protein	Inorganic ion transport and metabolism	E1-E2 ATPase;; Cation transporter/ATPase, N-terminus	Putative calcium-transporting ATPase 13, plasma membrane-type OS=Arabidopsis thaliana OX=3702 GN=ACA13 PE=3 SV=1	Inorganic ion transport and metabolism	calcium-transporting ATPase 12, plasma membrane-type-like [Helianthus annuus]
c86555.graph_c0	1263.33	27.17	503	12.32	496.33	10.93	1.46798e-93	-1.27159	down	4.7816e-151	-1.63591	down	0.000976041	0.325912	normal	General function prediction only	--	--	Signal transduction mechanisms	NB-ARC domain;; Leucine rich repeat;; Leucine Rich repeats (2 copies)	Putative disease resistance protein RGA3 OS=Solanum bulbocastanum OX=147425 GN=RGA3 PE=2 SV=2	Function unknown	putative disease resistance protein RGA3 [Lactuca sativa]
c86557.graph_c1	1721.67	39.79	439.33	10.04	379	7.87	2.3684e-240	-2.1035	down	0	-2.28271	down	0.842476	0.14704	normal	Signal transduction mechanisms	Molecular Function: protein serine/threonine kinase activity (GO:0004674);; Molecular Function: ATP binding (GO:0005524);; Biological Process: protein phosphorylation (GO:0006468);;	K07179|0|tcc:TCM_025552|K07179 RIO kinase 2 [EC:2.7.11.1] | (RefSeq) Serine/threonine kinases,ATP binding,catalytics isoform 1	--	RIO1 family;; Rio2, N-terminal;; Phosphotransferase enzyme family;; Lipopolysaccharide kinase (Kdo/WaaP) family	--	Signal transduction mechanisms	serine/threonine-protein kinase rio2-like [Helianthus annuus]
c86593.graph_c0	2006.67	87.99	1216	60.86	921.33	40.57	9.67792e-103	-1.05439	down	3.96316e-112	-1.04274	down	0.883695	-0.0285489	normal	Defense mechanisms	Molecular Function: ATP binding (GO:0005524);; Cellular Component: integral component of membrane (GO:0016021);; Molecular Function: ATPase activity, coupled to transmembrane movement of substances (GO:0042626);; Biological Process: transmembrane transport (GO:0055085);;	--	Secondary metabolites biosynthesis, transport and catabolism	ABC transporter	ABC transporter C family member 4 OS=Arabidopsis thaliana OX=3702 GN=ABCC4 PE=1 SV=2	Defense mechanisms	ABC transporter C family member 14-like [Helianthus annuus]
c86593.graph_c1	2943.67	40.92	1029.33	16.93	819.67	11.64	3.52764e-280	-1.77278	down	0	-1.83151	down	0.846339	0.0368352	normal	Defense mechanisms	Molecular Function: ATP binding (GO:0005524);; Biological Process: response to stress (GO:0006950);; Cellular Component: integral component of membrane (GO:0016021);; Molecular Function: ATPase activity, coupled to transmembrane movement of substances (GO:0042626);; Biological Process: transmembrane transport (GO:0055085);;	--	Secondary metabolites biosynthesis, transport and catabolism	ABC transporter transmembrane region;; ABC transporter	ABC transporter C family member 14 OS=Arabidopsis thaliana OX=3702 GN=ABCC14 PE=1 SV=1	Defense mechanisms	ABC transporter C family member 4-like [Lactuca sativa]
c86598.graph_c0	372.33	8.84	183.33	4.31	144	3.15	1.22919e-24	-1.25771	down	5.00552e-30	-1.31034	down	0.984593	0.019255	normal	--	--	--	General function prediction only	--	Retrovirus-related Pol polyprotein from transposon TNT 1-94 OS=Nicotiana tabacum OX=4097 PE=2 SV=1	Replication, recombination and repair	putative zinc finger, CCHC-type [Helianthus annuus]
c86629.graph_c1	284.33	5.55	100.67	2.06	117.33	2.09	7.46095e-17	-1.15704	down	4.26399e-37	-1.75113	down	0.09116	0.419602	normal	Signal transduction mechanisms	Molecular Function: voltage-gated potassium channel activity (GO:0005249);; Cellular Component: integral component of plasma membrane (GO:0005887);; Biological Process: ion transmembrane transport (GO:0034220);; Biological Process: regulation of membrane potential (GO:0042391);;	K05391|0|sind:105173088|K05391 cyclic nucleotide gated channel, other eukaryote | (RefSeq) cyclic nucleotide-gated ion channel 1-like	--	Ion transport protein	Cyclic nucleotide-gated ion channel 1 OS=Arabidopsis thaliana OX=3702 GN=CNGC1 PE=1 SV=1	Intracellular trafficking, secretion, and vesicular transport	cyclic nucleotide-gated ion channel 1-like [Helianthus annuus]
c86732.graph_c1	1011	10.88	505	6.15	456.33	4.81	7.40992e-48	-1.07966	down	2.9903e-84	-1.31741	down	0.39254	0.200785	normal	Replication, recombination and repair	Molecular Function: ubiquitin-protein transferase activity (GO:0004842);; Biological Process: protein ubiquitination (GO:0016567);; Molecular Function: ligase activity (GO:0016874);;	K10592|0|jcu:105633122|K10592 E3 ubiquitin-protein ligase HUWE1 [EC:2.3.2.26] | (RefSeq) E3 ubiquitin-protein ligase UPL1	--	Domain of Unknown Function (DUF913)	E3 ubiquitin-protein ligase UPL1 OS=Arabidopsis thaliana OX=3702 GN=UPL1 PE=1 SV=3	Posttranslational modification, protein turnover, chaperones	Armadillo [Cynara cardunculus var. scolymus]
c86733.graph_c1	912	26.86	516.33	17.69	399	11.92	3.02041e-45	-1.10454	down	5.34823e-47	-1.11335	down	0.984593	-0.0102899	normal	Cell wall/membrane/envelope biogenesis	--	--	--	Protein tyrosine kinase;; Protein kinase domain	Wall-associated receptor kinase-like 4 OS=Arabidopsis thaliana OX=3702 GN=WAKL4 PE=2 SV=2	Signal transduction mechanisms	putative protein kinase-like domain-containing protein [Helianthus annuus]
c86746.graph_c2	127.67	1.72	30	0.46	48.33	0.96	2.41072e-09	-1.19064	down	3.84216e-26	-2.1794	down	0.0116093	0.560645	normal	--	--	--	--	TIR domain;; TIR domain	Toll/interleukin-1 receptor-like protein OS=Arabidopsis thaliana OX=3702 GN=TIR PE=1 SV=1	--	TMV resistance protein N-like [Helianthus annuus]
c86747.graph_c0	1558.33	19.44	910.67	11.54	473.67	5.1	3.15172e-150	-1.64139	down	3.78882e-94	-1.09248	down	2.76781e-13	-0.545298	normal	Mobilome: prophages, transposons	--	--	General function prediction only	Reverse transcriptase (RNA-dependent DNA polymerase)	RNA-directed DNA polymerase homolog OS=Oenothera berteroana OX=3950 PE=4 SV=1	Replication, recombination and repair	uncharacterized protein LOC109950300 [Prunus persica]
c86913.graph_c0	34	4.25	5.33	0.81	3.33	0.46	4.89056e-08	-1.81898	down	1.26572e-08	-1.96594	down	0.962538	-0.0235129	normal	--	--	--	--	--	--	--	--
c86928.graph_c0	53	2.88	3.67	0.24	1.67	0.1	1.03733e-16	-2.5988	down	2.04289e-18	-2.79948	down	0.89807	-0.0325664	normal	--	Molecular Function: oxidoreductase activity (GO:0016491);; Biological Process: oxidation-reduction process (GO:0055114);;	--	General function prediction only	Enoyl-(Acyl carrier protein) reductase;; short chain dehydrogenase;; KR domain	(-)-isopiperitenol/(-)-carveol dehydrogenase, mitochondrial OS=Mentha piperita OX=34256 PE=1 SV=1	Function unknown	PREDICTED: (-)-isopiperitenol/(-)-carveol dehydrogenase, mitochondrial [Vitis vinifera]
