# Supplementary material for: Comprehensive transcriptomic analysis provides new insights into the mechanism of ray floret morphogenesis in chrysanthemum
Source: BMC Genomics. 2020 Oct 20;21:728. doi: 10.1186/s12864-020-07110-y (PMC7574349; doi:10.1186/s12864-020-07110-y)
Supplement: Supplementary file 8 — Additional file 8 Table S3. The DEGs encoding transcription factors with a ten-fold or more difference in FPKM. [file 12864_2020_7110_MOESM8_ESM.xlsx]

## Sheet: Table S3
Additional file 7 Table S3 The DEGs encoding transcription factors with a ten-fold or more difference in FPKM.
Gene_ID	T1_T2_T3_count	T1_T2_T3_FPKM	S1_S2_S3_count	S1_S2_S3_FPKM	F1_F2_F3_count	F1_F2_F3_FPKM	T1_T2_T3_vs_F1_F2_F3_DESeq2_FDR	T1_T2_T3_vs_F1_F2_F3_DESeq2_log2FC	T1_T2_T3_vs_F1_F2_F3_DESeq2_(FDR_0.01_FC_2)_regulated	T1_T2_T3_vs_S1_S2_S3_DESeq2_FDR	T1_T2_T3_vs_S1_S2_S3_DESeq2_log2FC	T1_T2_T3_vs_S1_S2_S3_DESeq2_(FDR_0.01_FC_2)_regulated	S1_S2_S3_vs_F1_F2_F3_DESeq2_FDR	S1_S2_S3_vs_F1_F2_F3_DESeq2_log2FC	S1_S2_S3_vs_F1_F2_F3_DESeq2_(FDR_0.01_FC_2)_regulated	Annotation
AP2/ERF
c55396.graph_c0	125	11.03	3.33	0.36	5	0.44	1.18079e-38	-3.37215	down	2.10667e-48	-4.07712	down	0.842476	0.0741173	normal	pathogenesis-related genes transcriptional activator PTI5-like
c66167.graph_c0	70.67	4.83	3	0.23	5	0.34	1.13879e-19	-2.60147	down	6.38659e-28	-3.35341	down	0.842476	0.0786135	normal	ethylene-responsive transcription factor ERF098-like
c70056.graph_c0	68.67	4.28	12.67	0.85	12.67	0.81	8.21332e-12	-1.84647	down	1.40925e-15	-2.24381	down	0.842476	0.0944952	normal	ethylene-responsive transcription factor 5-like
c70872.graph_c0	34.67	2.47	2.33	0.21	2	0.15	5.14025e-10	-2.05156	down	3.25246e-12	-2.42445	down	0.985714	0.00335815	normal	ethylene-responsive transcription factor 13-like
c72903.graph_c0	86.33	4.64	4.33	0.26	2.33	0.13	3.93174e-29	-3.21377	down	5.79116e-33	-3.44243	down	0.946218	-0.0241066	normal	ethylene-responsive transcription factor 1B-like
c80498.graph_c0	44.33	1.89	1.67	0.07	2.67	0.11	1.21773e-12	-2.2575	down	4.54048e-18	-2.91068	down	0.842476	0.0469507	normal	ethylene-responsive transcription factor WRI1
MYB
c64713.graph_c0	610.33	34.53	51.67	3.33	48.33	2.77	1.95365e-136	-3.40534	down	3.47927e-171	-3.72995	down	0.842476	0.163546	normal	transcription factor WER-like
c66377.graph_c0	103.67	4.97	12.67	0.69	7.33	0.35	7.24168e-28	-2.84772	down	3.5338e-30	-2.82621	down	0.842476	-0.0738431	normal	cold- and ABA-responsive R2R3 MYB transciption factor 5
WRKY
c67151.graph_c0	159	10.62	6.67	0.55	10.67	0.66	3.39118e-41	-3.13952	down	8.25546e-57	-3.9861	down	0.842476	0.148996	normal	WRKY1
c71617.graph_c0	25.33	2.31	1.33	0.17	1.67	0.15	3.05543e-06	-1.63526	down	1.1878e-08	-2.11485	down	0.977203	0.0107079	normal	WRKY transcription factor 55
c73591.graph_c1	43.67	7.32	8	1.56	7	0.93	2.51548e-08	-1.7508	down	4.88227e-11	-2.06593	down	0.984593	0.0196398	normal	glandular trichome-specific WRKY 2
bHLH
c64947.graph_c0	0	0	0	0	42	2.42	4.47e-18	2.77072	up	--	--	--	1.33e-17	1.31243	up	transcription factor bHLH75-like
c67890.graph_c0	0	0	1.67	0.11	48.67	3.2	5.54e-21	2.96009	up	0.777335	0.143489	normal	1.78e-18	1.37537	up	transcription factor bHLH75-like
c70206.graph_c0	63	3.22	4.67	0.28	4.67	0.24	1.42028e-16	-2.44116	down	1.78374e-21	-2.90853	down	0.935008	0.036289	normal	transcription factor bHLH18-like isoform X1
NAC
c69374.graph_c0	1648	96.11	156	9.71	169	9.73	0	-3.17226	down	0	-3.67162	down	0.0416837	0.387776	normal	NAC domain-containing protein 83
HSF
c71989.graph_c1	342.33	14.52	15	0.76	9.67	0.44	8.87832e-94	-4.29226	down	2.67464e-109	-4.35025	down	0.933781	-0.0506295	normal	Heat stress transcription factor B-3-like
