# Supplementary material for: Comprehensive transcriptomic analysis provides new insights into the mechanism of ray floret morphogenesis in chrysanthemum
Source: BMC Genomics. 2020 Oct 20;21:728. doi: 10.1186/s12864-020-07110-y (PMC7574349; doi:10.1186/s12864-020-07110-y)
Supplement: Supplementary file 9 — Additional file 9 Table S4. The DEGs related to plant hormones. [file 12864_2020_7110_MOESM9_ESM.xlsx]

## Sheet: Table S4
Additional file 8 Table S4 The DEGs related to plant hormones.
Gene_ID	T1_T2_T3_count	T1_T2_T3_FPKM	S1_S2_S3_count	S1_S2_S3_FPKM	F1_F2_F3_count	F1_F2_F3_FPKM	T1_T2_T3_vs_F1_F2_F3_DESeq2_FDR	T1_T2_T3_vs_F1_F2_F3_DESeq2_log2FC	T1_T2_T3_vs_F1_F2_F3_DESeq2_(FDR_0.01_FC_2)_regulated	T1_T2_T3_vs_S1_S2_S3_DESeq2_FDR	T1_T2_T3_vs_S1_S2_S3_DESeq2_log2FC	T1_T2_T3_vs_S1_S2_S3_DESeq2_(FDR_0.01_FC_2)_regulated	S1_S2_S3_vs_F1_F2_F3_DESeq2_FDR	S1_S2_S3_vs_F1_F2_F3_DESeq2_log2FC	S1_S2_S3_vs_F1_F2_F3_DESeq2_(FDR_0.01_FC_2)_regulated	Annotation
c68047.graph_c0	33.33	3.06	9	1.02	7	0.65	3.21803e-05	-1.40842	down	5.38731e-06	-1.56524	down	0.989126	-0.00522939	normal	auxin-responsive protein SAUR71-like
c68304.graph_c0	25	1.05	17	0.77	6.33	0.25	0.00442335	-1.10361	down	0.20147	-0.673654	normal	0.842476	-0.191148	normal	indole-3-acetic acid-amido synthetase GH3.5-like
c80649.graph_c1	169	6.12	55.67	2.26	36.67	1.33	7.23008e-26	-1.94706	down	5.52496e-26	-1.81795	down	0.842476	-0.122085	normal	GH3 auxin-responsive promoter
c66798.graph_c0	117.67	4.91	87.33	4.09	48.67	1.95	7.47e-07	-1.08382	down	0.000450876	-0.720123	normal	0.791854	-0.29143	normal	gibberellin 2-beta-dioxygenase 1-like
c70076.graph_c0	33	1.64	2.67	0.16	4.67	0.25	1.54111e-06	-1.62007	down	0.00342088	-1.20331	down	0.842476	0.0713782	normal	abscisic acid receptor PYL4-like
c70397.graph_c0	249.33	13.5	94.67	6.37	153	13.44	0.000148135	-0.596863	normal	1.14e-27	-1.62639	down	0.0199427	0.537334	normal	brassinosteroid insensitive 1-associated receptor kinase 1-like isoform X2
c77988.graph_c0	240.67	15.85	74.67	5.26	86	5.43	1.47756e-16	-1.33397	down	3.24492e-34	-1.92483	down	0.118736	0.410878	normal	AP2/ERF domain-containing protein
c76110.graph_c0	30	1.32	13.33	0.7	6.33	0.29	0.000105953	-1.35384	down	0.00572004	-1.06052	down	0.842476	-0.130324	normal	ethylene-responsive transcription factor ABR1-like isoform X1
c65396.graph_c0	169.67	14.21	75	7.28	56.67	4.8	1.29604e-14	-1.38991	down	1.64737e-17	-1.40875	down	0.984593	-0.0261243	normal	ethylene-responsive transcription factor 4
c76902.graph_c0	172.33	11.6	66	4.98	37.67	2.61	1.55993e-11	-1.7246	down	5.70291e-20	-1.61278	down	0.842476	-0.224169	normal	ERF/AP-2 like transcription factor
c70056.graph_c0	68.67	4.28	12.67	0.85	12.67	0.81	8.21332e-12	-1.84647	down	1.40925e-15	-2.24381	down	0.842476	0.0944952	normal	AP2/ERF domain-containing protein
c70872.graph_c0	34.67	2.47	2.33	0.21	2	0.15	5.14025e-10	-2.05156	down	3.25246e-12	-2.42445	down	0.985714	0.00335815	normal	ethylene-responsive transcription factor 13-like
c80498.graph_c0	44.33	1.89	1.67	0.07	2.67	0.11	1.21773e-12	-2.2575	down	4.54048e-18	-2.91068	down	0.842476	0.0469507	normal	ethylene-responsive transcription factor WRI1
c66167.graph_c0	70.67	4.83	3	0.23	5	0.34	1.13879e-19	-2.60147	down	6.38659e-28	-3.35341	down	0.842476	0.0786135	normal	ethylene-responsive transcription factor ERF098-like
c72903.graph_c0	86.33	4.64	4.33	0.26	2.33	0.13	3.93174e-29	-3.21377	down	5.79116e-33	-3.44243	down	0.946218	-0.0241066	normal	ethylene-responsive transcription factor 1B-like
