# Supplementary material for: Comprehensive transcriptomic analysis provides new insights into the mechanism of ray floret morphogenesis in chrysanthemum
Source: BMC Genomics. 2020 Oct 20;21:728. doi: 10.1186/s12864-020-07110-y (PMC7574349; doi:10.1186/s12864-020-07110-y)
Supplement: Supplementary file 11 — Additional file 11: Table S5. Primer sequences used in RT-PCR experiments. [file 12864_2020_7110_MOESM11_ESM.xlsx]

## Sheet: Table S5
Additional file 10 Table S5 Primer sequences used in RT-PCR experiments.
Gene_name	Forward primer (5’→3’)	Reverse primer (5’→3’)	Product size (bp)	Tm (℃)
CYC2a	TCATGCTCCTTTACCTCCCC	CCTCTGCTCTTAACTGGCTTCTA	545	56
CYC2b	GGAACCACAACCCATTCGTCT	TCTCCACCTGATCCAGCCTTTA	433	57
CYC2c	GACAAAGCAAGCAAAACCC	CCATTAACTCCTGCCCAGA	452	56
CYC2d	CCCATTTCATCAACAGGTTCC	TGACTTCTTCCTTTGGTGCTT	571	57
CYC2e	AAAAGAAGGCAGCACCAAAGTC	GCAGCTCGAATCGTTGAACAC	335	58
CYC2f	CCCCAAACCATTTTCCACATC	CAACACTTTTAGTTCCAGGCTTCA	510	55
TCP	GGAAAGGGCACGAGTTATG	TTGTGGTGATGATTATGAGGC	504	56
TCP4	GGAGTGGGAATGGGAATAGT	GGAATACGAAACCCTGAAAAC	433	56
NAC56	AGCCCAAGGGATAGGAAGT	CAGAACAAACCTGAGACCGA	554	58
NAC72	CAAGTAAGGCTATGTTTGGTGA	CTTTGTTCGGTTGTTTGAGC	358	55
NAC83	TGTTGAGATTGCCTCCTGG	CGAGTCGAAAAGAACCTGTG	428	56
NAM	CGGGATGAGAACTAATAGAGCA	GGATGTTGATTGGATTGGAGAA	434	57
WOX3	AACACCAACGGCAACTCAA	AACCTAACCCTAATGTCAAAGG	505	57
WOX8	GAATTTATACAGCGACCCATTG	CATTTCCTGCCAGTTTTGAG	449	57
WOX9	CGCCTCTTCATCGTCCTCT	TTCCAGCTTCTCCAACACCT	542	57
AG	GGCATACTCATAAAGGCGTCC	CTTCTACCCACCACTCCATCC	511	58
AP3	AATAGGTGGTGAGGTCTGATGC	CTTACGGTGTTGTGCGATGC	577	54
AGL62	GAAACTGCTCCACCAATCCAC	AGTTTGAGCGTCACCTTTGCC	223	59
Cauliflower D	GAAAAGGGTCTGGATAAAGTGAAC	TCGATATGTGAATGAGGCTGTC	256	55
ARF1	GGGACATTTGGAACAGATCG	TCAGGGAGTATTGGTGATGGT	597	54
ARF2	AGGGCACATAGAGCAGGTC	CAGCAACGAGCCTTTTAGA	478	58
ARF3	GCCTCTGATACTAGCACCCA	AAGTCCCGTTATGATTCCTGT	457	56
AFR5	GCAGCCAAAACGACACCTA	ATCCCACTCAACCTGGAGAT	466	58
AFR6	TATCGTTACCACCGTTTCCG	AACACTGCTCACGAACTCCG	487	58
ARF8	GGATGGAGCGTGTTTGTTAG	AGACGAAGGGGAAAGAGTGA	536	54
ARF9	CACAACTCAATGCCATCGTC	CTTTCCTGTCTTCCCTTTCAC	538	54
ARF11	GGTTGGTATAGTTATTCTGGGC	GAGCATAAACTTCATCTGTGTCT	376	56
ARF18	TGTGGGCTCATAAGGGAAGA	GGAGGTGAAAATGGCGAAA	455	54
Actin	AGGCTGGATTTGCTGGAGATG	CGACCTTGATCTTCATGCTGC	936	58
