# Supplementary material for: Comprehensive transcriptomic analysis provides new insights into the mechanism of ray floret morphogenesis in chrysanthemum
Source: BMC Genomics. 2020 Oct 20;21:728. doi: 10.1186/s12864-020-07110-y (PMC7574349; doi:10.1186/s12864-020-07110-y)
Supplement: Supplementary file 12 — Additional file 12: Table S6. Primer sequences used in qRT-PCR experiments. [file 12864_2020_7110_MOESM12_ESM.xlsx]

## Sheet: Table S6
Additional file 11 Table S6 Primer sequences used in qRT-PCR experiments.
Gene	Forward primer (5’→3’)	Reverse primer (5’→3’)	Product size (bp)	Tm (℃)
CYC2a	AGAGCAGAGGCAAGAGCACGA	CCAATTTTGACCTCAGGATTACTTT	143	62
CYC2b	AAGAGATCAGTCAAGGACAGAGGCA	AGTTCTTTGCTGTTCCACTTGACC	130	62
CYC2c	GAGCGAGAGCACGAGAAAGGACT	TCTTTCCAAATTAT	107	62
CYC2d	ACTGTTATCGCCCTGTAAGCCCA	TTGAGAGTTTAAATCATTCGACGCA	185	62
CYC2e	TGAGTCCAAGAGTGCTCATGATGAC	CGAATCGTTGAACACAGCAAGGT	178	62
CYC2f	ACTATGGAACAAAATTTCTCAACGT	ACTCCCCGCACGGTCTCCT	115	62
ERF1B	AGTCTTTTAGAGGGGTTAGGAGGC	TCCCTAACCAAACTCTAACTCCGT	93	63
ERF4	TCACCTACGACACCATCGCTAA	TGGATAAAACGAAGCGGGAAA	219	63
ERF5	ACAGGGCTGCTTTTGCTATGA	CTTGTATTCCAATTTGACGAGGG	127	63
ERF098	TGGTGCTAGGTCATGGCTCG	ACCCAATGGCAACTCCGTC	166	60.3
AP2/ERF	TCTAAACCAAACCCACCAACCA	TGTCGAACGTACCAAGCCAGA	145	63
RAP2-3	AGCAAGGCAGCGAGAAGCA	CGGATTTCAGCAGCCCATTT	115	60.3
WRI1	GAGGATGAAAACCCGTGGAGC	GCAATGTGAGATGGGGCAAGA	252	63
bHLH75-1	TACAAGACGATGGGAATGTCAGTG	CCTCGTGCCCATTTGTATCCT	175	63
bHLH75-2	GAAGCCGAAGTGGAGAAACCG	CCCTTCTCAACCTTTCGGCTA	97	60.3
SAUR71	ACTCCTCACCCTACATTCTCCTCC	CCTTTACAACGAACCGCTCCA	165	58.2
GH3.5	TGATGCCGACAAAACTGATGAA	CCGATGGTGGAATGTTGGTC	185	58.2
GH3	GGAAGTGATTGTTACGGGTGCC	TGTGGCATTGTTTGGGGAAG	229	58.2
GA2OX1	TTGGATGTCTGTTCCTCCTGATT	CATTTGCTACCACCCTATGCTTC	113	63
PYL4	CTTGCTCCCCACCCATTCCT	GGTTGTAGGGTGGATTCTTTGGA	192	65.2
BAK1	CGACTTGACCTTGGAAACGC	TGGAATGGGACCTTGTAACTGAT	185	58.2
SAND	CGTTGCTCACTACGAGTTCACA	GCAGATGGGTCAACAGGTAAAT	178	62.1
